# Supplementary material for: Non-targeted and targeted analysis of oxylipins in combination with charge-switch derivatization by ion mobility high-resolution mass spectrometry
Source: Anal Bioanal Chem. 2020 Jul 22;412(23):5743–57. doi: 10.1007/s00216-020-02795-2 (PMC7413910; doi:10.1007/s00216-020-02795-2)
Supplement: Supplementary file 2 — (XLSX 536 kb). [file 216_2020_2795_MOESM2_ESM.xlsx]

## Sheet: Sheet1
Feature	Plasma	m/z	intensity [cps]	retention time [min]	drift time [ms]	CCS [Å]	m/z frag 1	int frag 1	m/z frag 2	int frag 2	m/z frag 3	int frag 3	m/z frag 4	int frag 4	m/z frag 5	int frag 5	m/z frag 6	int frag 6	m/z frag 7	int frag 7	m/z frag 8	int frag 8	m/z frag 9	int frag 9	m/z frag 10	int frag 10	m/z frag 11	int frag 11	m/z frag 12	int frag 12	m/z frag 13	int frag 13	m/z frag 14	int frag 14	m/z frag 15	int frag 15	m/z frag 16	int frag 16	m/z frag 17	int frag 17	m/z frag 18	int frag 18	m/z frag 19	int frag 19	m/z frag 20	int frag 20	m/z frag 21	int frag 21	m/z frag 22
1	Plasma 1	470.33	22309882	22.371	27.1736	236.401	169.087	68704.7	170.095	68238.4	183.09	180632	239.116	66005.8	281.163	58810.6	333.195	55415.4	373.226	61036.4	423.348	221166	424.346	151192	425.344	52309.4	435.337	54519.9	440.363	57213.3	447.342	380402	448.343	211733	449.344	56972.9	471.362	932819	471.713	81794.6	471.784	80977.9	471.928	60425.2	471.995	53477	472.351	864390	473.345
	Plasma 2	470.329	15558956	22.405	27.1601	236.26	169.086	54428.4	170.094	55439.9	183.089	150112	239.115	51122.4	281.162	42772.8	333.193	37292	373.224	44267.4	423.345	216302	424.343	146903	425.342	47350.5	440.361	37742.6	447.341	341628	448.341	199804	449.342	61228.3	471.355	728122	471.728	47632.9	471.784	45198.6	471.856	45818.1	472.004	37175.7	472.346	654689	472.595	42568.1	473.342
	Plasma 3	470.329	20200632	22.367	27.0482	235.087	169.086	142433	170.094	116729	183.09	350913	184.093	53814.8	226.108	59522.7	239.115	114405	281.162	83912.7	321.193	72294.7	333.193	68664.1	373.224	72151.4	423.344	232192	424.342	151491	425.341	46369.6	447.339	365013	448.34	202779	449.342	55637.3	471.353	900678	471.672	71315.3	471.778	62408.4	471.974	43413.2	472.345	787474	473.342
2	Plasma 1	462.325	9137361	12.8	27.0178	234.883	84.0816	12986.9	86.0971	41796.7	103.123	23308.6	169.088	16120.7	170.096	21404	183.091	17863.4	226.109	8865.09	339.206	44972.9	399.312	10447.6	413.328	10743	445.322	13637.4	463.339	723863	463.584	22766.9	463.645	20217.4	463.803	15187.7	463.894	13045	464.05	10001.6	464.338	461821	464.468	19078.1	464.513	12001.3	464.589	9560.51	464.649
	Plasma 2	462.325	7107886	12.85	26.9915	234.607	58.0664	6642.81	84.0812	10915.9	86.0969	47280.9	103.123	25695.8	156.149	7274.91	169.088	10917.3	170.095	19166.9	183.091	14139.8	339.206	36500.7	340.209	7280.96	399.312	14749.7	413.328	14173.4	445.321	8862.5	463.337	633757	463.543	18019.4	463.593	15547.4	463.744	12755.9	463.916	8445.64	464.337	365989	464.471	14571	464.526	8776.5	464.605
	Plasma 3	462.326	7772632	12.809	26.9451	234.121	84.0821	10747.4	86.0975	42940.2	103.124	15886.1	169.088	11993.7	170.096	20282.2	183.092	15665.8	226.111	6184.17	239.117	7117.07	339.207	42235.8	340.21	7494.18	399.313	8730.8	413.328	7950.18	445.323	10156.1	463.338	564553	463.554	19372.5	463.661	13903.9	463.819	9713.89	463.925	7496.12	464.338	326208	464.474	12159.4	464.515	6451.11	464.592
3	Plasma 1	462.325	7135294	12.562	27.1311	236.07	86.0975	11806.9	129.102	9477.68	169.089	9418.74	170.096	35825.6	183.091	22841.4	226.11	9323.48	239.117	16404	363.243	49324.1	364.247	11046.9	445.323	17680.8	446.324	5492.78	463.338	670059	463.706	13701.2	463.776	12382.9	463.855	10599	463.926	9513.91	464.05	7620.35	464.337	401121	464.47	17152.4	464.528	12195.3	464.59	9751.08	464.735
	Plasma 2	462.325	5371694	12.626	27.1047	235.794	86.0962	7336.31	129.101	5914.04	169.087	7154.61	170.095	27940.1	183.09	16423.5	226.109	7161.99	239.117	9846.43	363.243	32132.8	364.247	9525.34	445.322	13430.1	463.336	585942	463.461	31300.6	463.507	16148.7	463.544	11005.4	463.581	10076.5	463.628	11212.6	463.712	10393.8	463.783	9313.09	463.9	7103.14	464.336	324138	464.468	11336.4	464.513
	Plasma 3	462.325	6151535	12.559	27.0898	235.638	86.0972	11242.6	129.102	6101.53	169.089	9080.77	170.096	31734.5	183.092	23479.1	226.11	8947.09	239.119	14834.3	363.244	48373.8	364.247	12118.5	445.322	14512.7	463.338	592045	463.543	15690	463.593	13737.2	463.7	12267.7	463.862	8089.47	463.924	6773.97	463.983	5343.97	464.337	333498	464.476	12892.4	464.527	6904.76	464.569	6035.52	464.634
4	Plasma 1	324.22	4227149	6.896	23.0257	195.366	86.0972	8063.8	129.102	32295.2	169.088	23684.5	183.091	13089.8	239.117	4659.68	252.195	5335.21	254.211	47330	255.214	6275.01	262.18	15223	325.232	561723	325.397	22163.4	325.472	13130.8	325.512	9472.78	325.56	9542.53	325.614	7471.37	325.665	8002.11	325.749	6411.4	325.807	5286.45	325.858	4338.15	326.232	268620	326.298	21256.2	326.345
	Plasma 2	324.22	2900322	6.899	23.0517	195.641	86.0973	4830.64	129.102	19372.4	169.088	13824.9	183.091	7588.79	254.211	25157.1	255.214	3235.13	262.179	7269.84	325.231	485029	325.395	15179.2	325.453	11131.3	325.52	8237.29	325.566	4538.32	325.592	4025.73	325.634	3859.16	325.674	4976.33	325.735	4159.88	325.843	2979.91	326.231	211564	326.296	12870.7	326.322	5712.39	326.347	2934.37	326.379
	Plasma 3	324.22	2964030	6.892	23.0818	195.96	86.0969	4657.12	129.102	13881.5	169.088	14463.1	183.091	5956.05	254.211	12927	262.179	5790.24	325.231	511880	325.34	27599.3	325.389	15471.4	325.439	9736.91	325.471	5563.23	325.502	5859.81	325.541	7493.07	325.619	5967.05	325.668	4419.77	325.707	3092.11	325.746	3919.69	325.821	3449.47	326.231	220877	326.297	16280.1	326.344	7053.68	326.383
5	Plasma 1	396.183	2815233	5.705	23.2732	196.564	86.0969	3610.66	129.102	12597.2	169.087	40928.9	170.091	4771.29	183.091	6135.02	184.097	3116.43	211.086	2671.84	325.227	4785.6	333.196	2943.73	381.253	32213.6	382.167	16936.7	382.257	7840.24	383.169	4249.58	383.267	2672.5	397.193	365684	397.317	13437.4	397.368	7041.56	397.407	5103.17	397.466	4076.07	397.509	3279.21	397.647	2680.61	398.194
	Plasma 2	396.183	2177632	5.702	23.3004	196.849	86.0966	2169.73	129.101	6523.29	169.087	27115.7	170.091	3831.28	183.09	4224.1	184.098	2762.04	312.137	1629.44	325.226	3252.22	333.195	2558.85	381.253	24253.9	382.166	12254.4	382.255	6131.12	383.171	2548.21	383.266	2531.92	397.192	314374	397.317	10275.2	397.369	5417.43	397.405	2624.53	397.447	3281.5	397.514	2495.14	397.584	1608.15	398.194
	Plasma 3	396.183	3636909	5.694	23.3246	197.104	129.102	4291.03	169.088	51051.6	170.091	7392.19	183.091	6044.52	184.099	3185.6	333.196	4373.43	381.253	29890.2	382.167	19493.4	382.257	7907.33	383.171	4595.99	397.194	441252	397.316	19871.3	397.369	11533	397.424	7157.43	397.46	3814.36	397.515	4239.59	397.57	4896.97	397.629	4088.14	397.694	3609.41	398.194	202616	398.276	14984.2	398.327
6	Plasma 1	386.186	915716	15.712	23.9763	204.141	55.0555	2851.37	57.0715	6404.27	71.0499	7742.12	83.0497	10206.7	86.0966	1640.25	101.059	2333.99	129.101	1486.16	156.08	1149.41	169.088	4584.89	175.015	59221.1	175.062	2711.47	176.018	3637.2	183.091	9637.12	184.096	1788.97	227.046	3580.55	231.077	2256.58	239.117	3014.55	240.123	1353.78	264.232	7314.74	265.235	1202.71	275.068	5753.03	318.279
	Plasma 2	386.186	943843	15.716	24.009	204.485	55.0556	2644.23	57.0716	8774.8	71.0507	7138.15	83.05	10459.3	86.0964	1654.28	101.059	3836.77	129.068	884.832	129.102	2864.91	169.087	3035.67	175.015	64756.9	175.061	2774.61	175.084	872.86	176.019	4732.77	183.091	4008.55	227.046	3804.59	231.077	3743.02	239.116	1044.58	264.232	8343.35	265.235	1227.75	275.067	9225.33	318.278	2615.44	331.131
	Plasma 3	386.186	722536	15.71	23.9981	204.37	55.0562	2417.42	57.0718	6019.38	71.0503	7988.29	83.0501	8410.68	86.0977	3061.85	101.059	2462.6	129.102	1730.48	156.08	1443.43	169.088	7279	175.015	49130.5	175.061	2129.3	176.019	3154.11	183.092	10318.6	184.096	1389.83	227.046	2325.08	231.078	2246.7	239.119	3992.15	240.124	1690.32	264.232	6559.01	265.234	1545.97	275.067	7158.91	318.278
7	Plasma 1	486.324	2980053	15.215	27.5119	239.724	84.0802	8670	86.0956	30215.6	103.122	16772.2	159.089	7890.26	169.087	25628.9	183.09	60948.7	184.094	8225.07	226.108	40290.8	227.112	5784	239.116	17839.9	240.123	7545.37	253.132	6917.72	254.14	16915.8	267.147	24456.5	268.153	6615.01	307.18	20854.1	308.186	7309.1	335.174	27897.7	336.181	14889.8	469.322	6741.26	487.333	213846	488.336
	Plasma 2	486.325	2000512	15.278	27.4874	239.468	84.0773	5315.79	86.0932	19813.4	103.119	10470.6	159.087	6429	169.084	12866.7	170.089	4089.02	176.113	4997.54	183.087	35362.4	184.09	4694.16	226.105	21346.1	239.113	11449.1	253.129	4858.25	254.136	10412.8	267.145	14133.6	268.15	3751.53	307.176	10399.3	308.182	4174.06	335.171	14173.2	336.177	8674.71	487.329	123993	487.41	6738.84	488.332
	Plasma 3	486.324	2357390	15.152	27.5311	239.925	58.0661	6651.08	84.0811	12729.5	86.0965	39019.5	103.123	23994.8	156.149	7969.53	159.091	9261.92	169.088	21984.2	183.091	44685.4	226.109	35755.4	239.117	12337.2	240.123	6286.84	253.133	6740.18	254.14	14311.4	267.148	20809.7	268.155	6313.9	307.18	14060.5	308.186	7913.96	335.175	23142.4	336.181	11914.5	487.333	175390	487.412	9908.48	488.336
8	Plasma 1	338.236	1980602	8.236	23.4035	199.046	84.0807	3881.2	86.0963	5406.55	129.101	20185.4	169.087	10058.3	183.089	7170.11	239.116	1895.33	268.225	3795.1	324.218	4737.69	324.721	2284.67	339.244	384557	339.355	13616.4	339.394	7451.64	339.425	4151.77	339.459	5379.99	339.539	3827.88	339.566	1932.98	339.617	3489	339.678	2323.59	340.246	134962	340.322	9256.41	340.379	3533.34	341.25
	Plasma 2	338.236	1656566	8.242	23.458	199.623	84.0808	2919.15	86.0964	3936.01	129.101	11038.6	169.087	5563.16	183.089	4269.99	244.168	1957.34	268.226	3706.02	270.243	1806.85	324.219	16508.9	324.721	7741.48	339.244	350692	339.356	10848.6	339.394	5837.74	339.426	3383.02	339.458	3720.84	339.509	3606.35	339.595	2131.89	339.665	1637.84	340.246	116245	340.312	5839.32	340.338	1921.59	341.249
	Plasma 3	338.235	1455079	8.229	23.4418	199.452	84.0812	1728.28	86.0968	4177.13	129.101	6363.54	169.088	6719.76	170.09	1371.31	183.09	5392.83	239.116	1742.64	324.219	10910.9	324.721	4411.2	339.245	339569	339.355	10909.7	339.397	7314.99	339.462	4808.37	339.515	3378.04	339.572	2500.97	339.629	1537.63	339.69	1378.69	340.246	114492	340.321	7856.3	340.366	1931.64	340.401	1611.01	341.25
9	Plasma 1	486.325	2759170	13.569	27.1683	236.128	86.0969	7568.83	129.102	14147.6	161.106	7883.09	169.088	11912.3	170.095	12554.7	183.091	32342.7	226.109	15444	239.117	11305.1	240.125	7874.71	387.244	13425.6	461.317	40332.3	462.32	11807.3	463.332	75615.9	464.336	22406.3	465.348	31934	466.352	9999.41	469.322	10955	487.334	387092	487.474	12593.7	487.534	6878.1	488.336	166010	488.426
	Plasma 2	486.325	1897591	13.635	27.1035	235.45	86.097	7276.43	129.102	8885.46	169.088	10594.9	170.096	8948.86	183.091	25561.7	226.11	10724.9	239.117	10962.4	240.124	5289.75	387.244	10429.8	461.316	24336.7	462.32	8864.01	463.332	61452.9	464.336	16543	465.348	19883.9	466.35	5641.83	469.322	8175.24	487.333	283812	487.413	17375.2	487.448	10171.5	487.529	5344.62	488.335	109001	488.426
	Plasma 3	486.325	2168085	13.537	27.0922	235.332	86.0969	6580.6	129.102	6089.71	161.107	5358.44	169.088	11778	170.096	11760.2	183.092	33734.6	226.11	15123.6	239.118	12011.3	240.125	5702.88	333.196	5036.29	387.244	11425.3	461.317	28476.7	462.321	8496.54	463.333	70318.6	464.337	20866.7	465.349	23478.8	466.352	6737.61	469.323	8657.73	487.334	299855	487.479	9208.77	488.337	117084	488.437
10	Plasma 1	478.32	1765787	13.811	27.4585	239.274	58.0663	14764.5	84.0812	22898.9	86.0969	84632.4	103.123	45741.8	129.102	11980.1	156.149	12529.5	159.091	10901.3	169.088	23441.3	183.091	82278.9	226.109	33483.8	239.117	14328.4	391.238	179589	391.319	11568.6	392.241	50428.9	413.327	23631.4	461.317	177699	461.403	12202.2	462.32	59169.3	463.328	14431	465.347	21933.2	479.328	14448.9	485.316
	Plasma 2	478.32	2299518	13.929	27.4096	238.762	58.0667	15045.1	84.0813	25390.1	86.0973	97569.2	103.123	39433.6	156.149	14765.8	159.092	11371.2	169.088	30451.7	183.091	133768	184.095	16380	226.109	42048.9	239.117	24255.8	267.149	11440.6	391.238	239584	391.31	13649.4	392.241	73064.8	399.312	9849.82	413.327	26625.9	461.316	136074	462.32	44502.9	463.329	12642.4	465.348	19853.9	479.327
	Plasma 3	478.32	2245191	13.758	27.3968	238.628	58.0669	18697.2	84.0818	29285.7	86.0975	122885	103.123	47190.8	156.15	13859.4	159.092	16009.6	169.088	30670.7	183.092	144868	184.095	17233.2	226.11	35886.1	239.118	23154.4	363.244	10366.4	391.24	255114	391.335	11569.9	392.242	71015	399.313	13633.6	413.329	30526.5	427.344	10200.3	461.318	137561	462.321	46470.1	463.33	14576.1	465.348
11	Plasma 1	310.204	1404256	5.565	22.5775	190.951	84.0802	1388.26	86.0962	4680.12	106.064	1971.06	129.101	15442.9	169.087	11911.1	170.091	2305.36	183.09	5523.82	226.176	1376.4	242.174	13220.8	243.177	1807.54	311.212	211881	311.29	12280.6	311.322	3580.64	311.358	3177.29	311.389	1418.17	311.419	1559.45	312.214	55314	312.279	2683.75	312.306	1234	313.218	5403.78	397.19	26604.1	397.285
	Plasma 2	310.204	1186914	5.562	22.623	191.435	86.0965	3127.24	129.102	8719.85	169.087	8232.55	170.09	1338.25	183.091	2936.69	184.095	1007.25	242.174	6411.09	243.176	1385.26	311.212	195804	311.295	11432.8	311.323	3094.75	311.358	1941.58	312.215	48882.4	312.279	2622.8	312.304	1931.86	313.218	3844.06	321.158	1017.22	397.19	30900.1	397.26	2471.66	397.291	1836.09	398.193	8760.87	399.196
	Plasma 3	310.204	1047238	5.558	22.6205	191.409	86.0969	2567.09	106.065	1031.56	129.102	3819.63	169.088	13063	170.091	2378.02	183.091	3469.77	242.175	2386.76	311.213	188434	311.294	11151.7	311.33	3133.71	311.37	1298.49	311.419	897.031	312.215	45321.5	312.29	2335.35	313.219	3723.87	321.156	900.133	382.167	1587.88	397.191	53963.3	397.267	3830.88	397.292	2975.27	398.194	15839.6	399.198
12	Plasma 1	486.325	2276002	14.571	27.6293	240.953	58.0669	7700.16	84.0819	15160	86.0973	62260.8	103.123	32309.4	156.149	8283.26	159.092	9465.39	169.089	17845.7	183.092	39354.6	184.096	4902.18	226.11	12896.5	239.118	25676	240.124	13746.8	294.173	18194.7	347.212	12499.9	375.207	17101.6	376.211	5460.5	413.328	20381.5	414.332	5345.37	425.328	8653.51	427.344	13776.4	439.344	15129.5	487.333
	Plasma 2	486.325	1630166	14.618	27.5487	240.109	58.0665	12015.2	84.0813	19303.5	86.0968	86315.1	87.1002	4445.68	103.123	31448.4	106.065	5027.15	156.149	6687.83	159.091	11256.6	169.088	14273.3	183.091	31933.6	184.094	4452.53	226.109	9814.67	239.118	17115.1	240.124	8095.26	294.171	6050.43	347.212	9018.85	375.206	11670.5	413.327	23199.5	414.331	5303.1	425.328	9050.03	427.343	12122.4	439.344
	Plasma 3	486.325	1882965	14.55	27.6386	241.05	58.0667	7527.86	84.0817	16658.2	86.0971	62356.5	103.123	30283.5	156.149	8404.29	159.091	10442.2	169.088	14321	183.092	32662.7	226.11	11071.5	239.118	20425.4	240.125	11649.9	294.173	15415.6	347.213	8989.65	375.208	14496.7	376.211	4820.02	391.24	5379.68	413.329	18692.2	414.331	5674.08	425.328	8457.84	427.344	13255.9	439.344	13650.7	487.334
13	Plasma 1	486.323	2101839	14.797	27.457	239.15	84.0812	12433.9	86.0965	39916.6	103.123	16217.9	129.101	6426.8	159.091	7467.06	169.087	18009.7	183.091	62171.9	184.095	8030.99	226.109	17619.3	239.116	35978	240.124	21303.9	294.171	11725.2	295.18	25980.7	413.327	6896.59	415.237	9558.86	463.333	8338.29	465.348	50841.3	466.351	18134.1	487.332	183155	488.335	66725.2	489.341	11235.2	493.343
	Plasma 2	486.324	1447016	14.923	27.4318	238.886	58.0641	7586.71	84.0785	10192.9	86.0937	40887.4	103.12	18833.1	129.099	7309.54	159.087	7206.03	169.085	17293.8	183.088	59322.5	184.091	7372.41	226.106	16135.7	239.114	25537.9	240.121	18568.5	294.169	8181.88	295.176	21958.5	415.235	31071.7	416.238	9114.16	463.331	12684.2	465.345	44664.2	466.349	13775.4	487.33	131513	487.441	6962.99	488.333
	Plasma 3	486.323	1645914	14.742	27.4739	239.327	84.081	14559.9	86.0964	55570.1	103.122	23446.2	156.148	8380.05	159.091	9963.9	169.088	17868.4	183.091	57680.1	226.109	19035.8	239.117	31958.9	240.124	19157	294.172	12485.1	295.179	24610.4	413.327	10572.9	415.238	11514.8	463.333	12041.1	465.348	51852.1	466.352	16727	487.333	183858	487.412	9851.08	488.336	63088.3	489.342	11921.3	493.342
14	Plasma 1	470.399	1443665	15.621	27.6926	241.837	58.0663	2887.59	84.0811	7585.74	86.097	18663	103.123	2806.86	129.101	2586.34	145.074	2467.16	169.088	1617.81	183.091	6598.44	216.149	2630.54	226.107	1088.41	239.117	4300.07	318.279	11537.7	319.283	2537.74	337.226	2340.62	361.226	2880.89	363.337	980.368	471.407	29387.5	472.411	9274.26	473.41	1203.97	489.349	10554.7	490.351	3446.71	498.401
	Plasma 2	470.4	1494633	15.739	27.7278	242.206	58.0665	3244.65	72.0822	913.459	84.0823	10480.4	86.0976	16572.5	103.123	2366.24	129.101	2959.3	145.076	2138.09	169.088	1413.77	183.092	4632.37	216.149	2092.96	226.11	1737.41	239.117	1709.55	318.28	15114.8	319.283	3429.44	363.337	1671.1	463.333	1798.63	471.407	29412.2	472.41	9829.33	487.331	741.393	489.349	4408.14	490.352	1342.76	507.36
	Plasma 3	470.399	2023904	15.535	27.7387	242.32	58.0668	2645.41	72.0824	1151.45	84.0821	8865.66	86.0976	15369	87.1006	912.065	103.124	2319.63	129.101	1185.38	145.075	2888.93	169.087	989.16	183.091	2741.86	216.148	1880.07	226.108	913.887	239.118	2978.71	318.28	2643.42	337.227	1050.53	361.227	1816.01	471.407	27730.1	472.411	8634.67	473.412	768.778	487.33	852.841	489.349	6659.58	490.351
15	Plasma 1	319.237	1579940	14.11	22.1879	186.594	58.0666	6445.48	84.0813	6301.08	86.097	24614.2	87.0996	1277.36	103.123	5092	106.065	9038.97	129.102	1730.72	131.06	5998.63	145.073	1864.67	146.095	1154.85	159.091	5803.67	169.088	2101.25	183.09	5259.41	216.149	6336.79	217.154	1627.38	218.128	2324.11	275.186	7815.8	276.189	1207.29	315.218	10496.8	316.22	1631.33	329.233	10822	330.236
	Plasma 2	319.237	1413522	14.19	22.2004	186.727	58.0669	6516.56	72.0819	1239.12	84.0821	6697.3	86.0977	30178.7	87.1009	1457.48	103.124	4617.48	106.065	7915.21	129.102	1682.39	131.06	4988.19	145.076	1582.89	159.092	8334.57	169.088	1513.18	183.091	4043.19	216.15	6567.23	218.128	1854.27	275.186	7036.22	315.218	10349	316.22	2250.16	329.235	9144.51	330.238	1727.38	388.281	4924.35	388.783
	Plasma 3	319.237	1558945	14.03	22.1427	186.114	58.0673	7494.1	72.0825	1342.12	84.082	7304.54	86.0976	35710.4	103.124	5762.99	106.066	7350.16	131.06	6427.48	145.076	1791.47	146.096	2110.16	159.092	7728.82	169.087	2227.48	183.092	5233.54	216.151	8385.67	217.156	1483.19	218.129	1775.27	231.16	1908.18	275.188	7381.59	276.191	1354.01	315.219	10956.2	316.22	1451.86	329.235	9979.33	330.238
16	Plasma 1	315.256	1608502	19.36	22.6018	191.084	55.0558	8797.92	57.0717	7337.36	69.071	8435.09	86.0976	5539.75	106.065	71732	107.068	4958.33	108.081	42363.2	129.102	6360.49	134.06	15748.4	169.088	11868	183.091	29883.8	184.095	4724.59	226.108	4271.63	239.117	6228.1	333.196	8252.61	353.223	6200.94	401.288	9228.83	401.791	4839.75	426.296	9049.4	426.798	6254.49	427.3	3661.81	436.308
	Plasma 2	315.256	1772820	19.56	22.5721	190.769	55.0561	12295.7	57.0716	7098.63	69.0713	9836.49	86.0974	4249.64	106.065	81382.4	107.069	5707.31	108.081	49954.2	109.084	3819.62	129.101	4541.59	134.06	16768.7	169.089	9395.19	183.092	23336.3	226.11	3879.36	239.117	4740.63	333.196	6430.1	353.222	3398.29	401.288	6408.21	401.789	5069.92	426.297	13624.3	426.797	8600.48	427.301	4533.32	436.308
	Plasma 3	315.256	1003690	19.366	22.5541	190.578	55.0559	5849.22	57.0712	4286.16	69.0712	7775.68	86.0978	5333.41	106.065	45361.1	108.081	28627.1	129.102	3926.89	134.06	6998.1	169.088	12060.5	183.092	28460.7	184.094	3333.58	239.118	6382.09	333.197	7479.02	353.223	6951.24	401.288	6909.04	401.791	4388.99	426.298	8223.76	426.799	5115.3	427.303	3161.55	436.309	8117.86	436.812	3761.71	449.355
17	Plasma 1	855.422	94793	7.483	20.844	335.867	58.0666	4867.12	60.0821	2448.26	84.0817	3772.01	86.0971	10261.4	129.102	10804.5	169.088	2194.16	183.09	3080.32	369.197	17769.5	369.699	9630.07	370.198	5546.53	378.203	4818.52	378.703	3385.31	398.733	2964.39	399.182	2499.22	399.235	2434.87	399.68	2606.47	408.186	11167.9	408.688	6794.31	409.186	4782.91	428.718	6538.38	429.219	4350.89	429.719
	Plasma 2	855.42	43246	7.68	20.8668	336.339	58.0657	4134.29	60.0818	2624.83	84.0803	2588.25	86.0962	12567	103.121	2007.69	106.064	2540.84	129.101	9056.74	169.086	2521.7	176.117	1552.74	183.09	3334.47	369.197	7656.89	369.698	4777.12	370.199	2556.27	378.202	3928.68	398.733	2423.96	399.181	2367.32	408.187	7645.49	408.685	4847.63	409.187	3278.96	428.717	6034.72	429.219	3302.86	429.715
	Plasma 3	855.423	86876	7.479	20.8488	335.967	58.0661	2714.13	60.0821	4681.77	86.097	8725.33	129.101	3888.08	169.087	2341.08	183.091	2916.14	369.198	28685.2	369.699	18350.3	370.198	8568.1	370.698	2906.08	378.204	7840.18	378.703	5582.82	379.203	2488.13	398.735	4997.58	399.181	3167.28	399.236	3724.57	399.734	3136.65	400.183	2631.27	408.187	8452.98	408.688	6417.61	409.187	3780.98	428.717
18	Plasma 1	408.184	1745122	6.849	26.2277	227.455	86.0971	3849.59	129.102	8797.02	169.088	61505.4	169.138	2606.47	170.092	7715.52	183.092	8076.88	184.098	4455.04	195.091	6691	197.107	6394.2	209.117	2782.29	211.086	20627.7	212.088	2963.72	241.097	58263.5	241.156	2402.34	242.1	6219.69	243.112	17346	244.115	2392.04	382.222	1948.85	409.192	236763	409.321	6465.17	409.374	3273.66	410.195
	Plasma 2	408.184	1004398	6.852	26.2293	227.472	86.0969	2943.45	129.102	5983.08	169.088	33272.2	169.134	1261.04	170.092	4348.58	183.092	4703.6	184.099	3350.92	195.091	3110.58	197.107	3691.83	211.087	11867.2	212.088	1878.88	241.097	29949.2	242.101	4476.17	243.113	9026.69	244.114	1332.94	409.192	162260	409.276	10197.5	409.327	2268.09	409.402	1242.68	410.195	45593.9	410.278	2425.04	411.2
	Plasma 3	408.185	1352258	6.846	26.2602	227.797	86.0967	1558.09	105.056	1690.39	129.102	3845.34	169.088	48297.4	169.137	1777.66	170.092	5566.6	183.092	4634.81	184.099	5494.7	195.092	4481.13	197.107	4361.7	211.086	14659.5	241.097	44705.4	241.155	1818.79	242.1	7156.72	243.113	13266.1	244.113	1954.33	409.192	232192	409.29	11222.7	409.357	4126.8	409.433	2049.86	410.195	69082.8	410.265
19	Plasma 1	327.288	503916	10.767	23.5142	200.473	57.071	1489.68	58.0659	1134.03	71.0857	1276.33	81.0703	1694.44	84.081	691.613	85.1021	807.188	86.0968	5498.12	95.0857	1476.3	103.123	551.026	129.102	13472.4	130.105	1087.67	155.142	2459.05	169.086	686.929	170.093	450.568	183.091	550.465	212.2	72196.6	212.253	5028.56	212.275	3905.53	212.308	808.751	213.204	10881.2	214.208	502.163	240.233
	Plasma 2	327.288	318261	10.783	23.5372	200.716	57.0699	825.014	58.0657	1002.59	71.0848	755.545	81.0705	1761.94	85.1	765.037	86.0962	3227.66	95.0845	748.095	103.121	980.412	106.065	280.866	129.101	8995.74	137.13	416.295	155.141	643.672	169.087	344.88	183.089	1084.01	212.2	49140.2	212.251	1979.61	212.277	710.217	213.203	5765.64	214.203	429.185	240.231	1007.53	257.257	1105.76	258.259
	Plasma 3	327.288	268683	10.77	23.5153	200.484	57.0711	1672.58	58.0663	2020.3	60.0802	336.2	71.0854	872.446	81.0692	369.478	84.0808	316.562	85.0996	348.073	86.0963	4375.04	95.0859	900.04	106.064	332.195	129.101	7791.61	155.142	1626.61	169.087	601.771	183.09	1813.81	212.2	43829.5	212.252	1603.46	212.277	492.274	213.204	5675	240.231	811.852	257.259	1111.03	344.237	348.939	346.286
20	Plasma 1	416.282	1481395	15.575	25.1629	216.119	86.0962	3882.68	106.064	1915.17	129.1	2230.85	131.058	1428.31	149.021	1385.01	169.087	5629.44	170.094	1808.65	183.091	12837.6	184.095	1433.37	226.109	2574.04	267.148	4065.33	319.18	5209.72	381.29	2790.27	393.29	18026.1	394.292	5183.24	395.304	2109.14	405.289	2078.77	417.29	214499	417.388	11468.2	417.424	3644.58	417.463	2012.55	418.293
	Plasma 2	416.284	1084308	15.673	25.2	216.509	86.0963	2645.19	106.064	832.588	129.1	1892.44	169.088	2893.46	170.093	1256.71	183.091	8683.54	184.093	1046.35	226.108	2155.36	239.115	830.395	267.147	2455.71	310.274	1615.68	318.276	748.569	319.179	3520	381.288	2286.01	393.29	13488.6	394.293	3749.76	395.303	1419.18	405.29	2865.97	417.29	175961	417.373	11312.2	417.433	3970.64	417.495
	Plasma 3	416.282	1199428	15.486	25.1556	216.042	58.0662	811.09	86.0965	2982.24	106.065	1477.95	129.101	1184.01	169.088	4270.04	170.093	1801.62	183.091	10727.2	184.094	1649.01	226.109	2156.18	239.116	1696.75	267.148	2235.73	319.18	3569.79	381.288	1990.63	393.29	12863	394.293	3386.04	395.302	824.561	405.291	1224.15	417.29	173124	417.372	11688.9	417.434	3620.3	417.493	1049.37	417.531
21	Plasma 1	523.222	933518	9.259	27.2835	236.88	86.0966	2935.09	129.102	6295.91	155.073	2982.45	169.088	55144.3	169.134	2415.29	170.092	8191.13	183.091	33779.5	184.096	6349.51	185.107	4803.42	211.086	34279	212.09	4789.17	226.11	2779.42	358.154	2210.44	389.185	2197.72	452.234	2100.57	478.213	17431.8	479.217	5597.82	479.327	11415.7	480.33	3368.27	481.34	2625.56	496.223	17495.8	497.226
	Plasma 2	523.222	991096	9.276	27.3258	237.321	86.0967	2964.8	129.102	4057.42	155.072	2365.63	169.088	45760.7	169.138	1854.49	170.091	5645.07	183.091	32714.8	184.096	4899.65	185.106	3790.34	211.086	34646.4	212.089	4550.48	226.11	3287.86	291.149	2252.12	358.154	2026.86	389.187	1756.97	452.233	3128.04	478.214	16376.2	479.216	4739.86	479.326	7613.03	480.33	2338.24	481.341	1983.19	496.224
	Plasma 3	523.222	1821709	9.263	27.3585	237.663	155.072	4028.69	169.088	80800	169.136	3960.43	170.092	11643.6	183.091	56417.8	183.147	2990.33	184.096	8800.96	185.106	6317.22	211.086	55469.5	212.089	6885.95	226.11	6173.23	227.116	3288.7	291.151	3170.53	316.144	2877.28	358.154	2622.42	389.185	2825.63	452.232	5370.28	468.227	3017.58	478.212	26943.1	479.216	8567.35	479.326	6223.45	496.223
22	Plasma 1	855.423	113383	7.241	20.8232	335.437	58.0667	5119.5	60.0822	4340.73	84.0814	4351.96	86.0973	18291.5	106.065	4780.96	129.102	9363.6	169.088	5242.87	176.118	3484.21	183.092	8383.51	270.16	5434.75	323.21	3220.1	369.199	13195	369.7	8469.1	370.2	4682.22	378.205	4565.79	398.734	3333.97	399.181	3451.13	408.188	11916.2	408.688	8380.36	409.187	4039.06	428.721	9115.27	429.219
	Plasma 2	855.422	94356	7.237	20.8629	336.258	58.0672	4230.54	84.0816	4306.04	86.0974	19632	103.123	2987.58	106.065	4817.13	129.101	5110.34	169.089	3456.7	176.118	3414.17	183.091	5142.2	233.176	3457.73	369.199	14711.9	369.699	10648.9	370.198	4864.36	378.203	6714.94	378.705	3586.39	398.735	3870.04	399.181	2974.03	399.235	3013.78	408.187	9832.53	408.688	6069.24	409.186	4009.11	428.719
	Plasma 3	855.422	137688	7.243	20.884	336.695	58.0665	2335.43	86.0972	9195.8	106.065	3652.41	129.102	3004.06	169.088	2395.23	183.091	3539.44	323.211	3005.48	369.198	16347	369.699	8958.21	370.199	5245.58	378.204	6873.9	378.704	4474.17	379.204	2654.17	398.736	5080.53	399.236	3728.32	399.68	2138.53	399.738	2151.13	406.216	2190.06	408.187	10113.5	408.687	7383.17	409.187	3808.2	428.719
23	Plasma 1	551.254	1016047	13.749	28.5611	249.903	58.0665	3000.78	84.0814	4784.54	86.0971	12088.2	103.123	6762.04	129.102	6267.41	156.148	2085.48	169.088	37436.4	170.093	3808.39	183.091	25217.9	184.096	3829.32	185.106	4077.58	211.086	29836.2	212.091	3149.98	226.11	3520.93	299.199	2273.47	358.155	1740.22	384.253	6683.62	385.257	2450.99	429.311	2191.24	480.264	4481.02	487.333	2626.3	506.245
	Plasma 2	551.254	948257	13.835	28.5168	249.44	86.0969	6726.24	103.123	2848.08	129.101	2777.22	169.088	34497.3	170.093	5096.99	183.092	22149.2	184.096	3203.48	185.107	2578.33	211.086	26325.1	212.089	4094.9	226.11	3545.21	316.144	1523.77	327.196	1491.67	384.255	7471.18	385.258	1911.9	429.312	1959.49	480.265	3058.78	481.265	1542.23	487.333	3407.14	496.261	1484.24	506.244	12713	507.248
	Plasma 3	551.254	1410196	13.708	28.5058	249.326	58.0667	3868.91	84.0815	8381.76	86.0974	26754.3	103.123	12777.1	129.102	4984.59	155.073	3897.66	156.149	4151.32	169.089	73140	169.137	3312.43	170.093	9511.9	183.092	45344	184.097	7080.19	185.107	5184.51	211.087	51714.8	212.09	7033.65	226.11	6142.11	384.254	8178.85	480.266	6857.83	487.335	4965.17	496.261	3058.97	506.246	25476.1	507.25
24	Plasma 1	438.325	1291991	10.822	25.8771	223.275	84.081	2239.89	86.0975	6539.16	103.123	2683.92	129.102	4963.32	169.088	3080.59	170.096	2156.72	183.092	6780.91	185.107	5991.59	226.11	2594.96	227.116	3961.99	333.124	2672.91	409.285	11491.1	410.289	2704.84	437.317	6215.18	439.333	190247	439.439	10114.5	439.471	3516.28	440.336	61208.7	440.422	3731	441.339	9413.73	445.25	5403.15	461.318
	Plasma 2	438.325	883354	10.842	25.8853	223.36	84.0806	1940.38	86.0966	6222.85	103.122	2331.39	129.101	3058.48	169.087	2928.21	183.09	4154.95	185.106	3078.08	226.109	1736.35	227.116	2869.5	409.286	8181.9	410.288	1817.64	437.316	3857.44	438.318	1371.35	439.332	132654	439.419	8515.54	439.471	1912.73	440.335	39275.5	440.42	1946.68	441.339	5262.22	445.248	3145.16	447.335	1555.64	461.317
	Plasma 3	438.325	937761	10.824	25.8651	223.149	84.0816	2262.4	86.0969	6256.8	103.123	2181.02	106.065	1194.51	129.102	3090.43	169.087	2174.93	183.091	3972.75	185.107	3217.86	226.11	1648.79	227.117	3205.79	323.211	1258.63	409.285	7290.91	410.287	1648.34	437.318	3344.14	439.333	115367	439.438	5939.52	439.479	2730.6	440.336	38731.9	440.422	2110	441.339	6311.46	445.249	3608.96	461.318
25	Plasma 1	406.299	1222357	18.689	25.7407	222.364	86.0973	22761.4	169.088	20620.7	183.091	26436.1	239.117	9230.34	395.329	812300	395.739	51633.7	395.792	48086.4	395.846	46061	395.943	43831.3	396.317	710781	396.607	36502.4	396.901	25845.8	397.313	295126	397.386	31209.8	397.439	19314.4	397.497	16830.8	398.033	8140.1	398.318	35719	407.306	108390	408.309	31911	419.306	97699.4	420.309
	Plasma 2	406.299	1023340	18.873	25.6698	221.619	86.0969	32364.8	169.088	18318.4	183.091	25250.7	395.327	682614	395.857	36369.2	395.96	30481.1	396.029	26670.3	396.117	24679.5	396.317	581027	396.522	34968.9	396.587	26760.2	396.638	23760.4	396.71	24190.6	396.895	18943.9	397.033	15476.9	397.313	229412	397.387	24106	397.438	12571.6	398.318	23893.5	407.306	123884	408.31	31235.6	419.306
	Plasma 3	406.299	804794	18.683	25.6737	221.66	86.0978	25105.8	169.089	24964.5	183.092	28580.2	239.119	11777.2	395.327	636729	395.615	51505.9	395.688	45720	395.75	39540.7	395.883	32859.4	395.973	27875.1	396.097	22439.5	396.318	535700	396.581	25964.1	396.661	24509.8	396.745	21688.8	397.315	206426	397.412	15259.2	397.587	9045.17	398.319	23275.5	407.307	83557.9	408.311	24246.2	419.308
26	Plasma 1	644.41	1002582	7.294	22.6472	375.087	86.0973	7081.47	129.102	17105.9	169.088	43269.6	170.092	4916.02	183.092	79524	183.141	5392.63	183.161	3651.78	184.096	11771	198.185	3605.43	211.086	4121.57	226.11	6837.25	239.118	45514.5	240.122	9612.48	240.195	4303.4	253.134	15786.5	267.149	4107.99	281.165	4369.36	295.18	7991.61	317.212	24640.9	317.714	12961.9	323.213	123755	323.277
	Plasma 2	644.41	903797	7.3	22.69	375.978	86.0969	4152.1	129.102	9493.29	169.088	35020.9	170.091	3959.25	183.092	70111.7	183.147	3696.85	184.096	8711.42	211.087	4231.63	226.11	4981.7	239.118	35749.8	240.123	7158.86	240.194	2295.64	253.134	12631.9	267.149	4005.05	281.165	3961.69	295.181	5031.25	317.213	28669.8	317.713	15254.8	318.215	2801.04	323.213	123300	323.286	7748.67	323.714
	Plasma 3	644.41	1035023	7.289	22.7113	376.421	86.0971	4592.75	129.102	9435.6	169.088	40256.2	170.092	4823.23	183.091	76506.1	183.14	3460.56	184.096	11693.4	211.086	3832.36	226.11	5548.86	239.118	37980.5	240.123	6977.21	253.134	12706.2	254.138	2699.27	267.149	4310.26	281.165	5128.21	295.18	6454.77	317.212	29416	317.714	8439.47	323.212	144331	323.285	9497.1	323.714	71199.6	323.78
27	Plasma 1	398.326	759214	6.583	24.1986	206.272	58.0665	2066.13	84.0818	3033.92	86.0977	6135.52	129.102	103320	129.161	5089.46	129.176	1694.22	130.105	4793.82	169.088	1708.18	180.175	9509.15	181.177	1752.07	183.091	2236.28	208.17	13411	209.172	1257.01	254.212	22543	255.216	3240.51	271.238	1297.24	282.206	3478.23	283.236	1295.43	323.213	3139.77	373.191	2521.63	381.253	1942.18	393.253
	Plasma 2	398.325	238998	6.582	24.1562	205.825	46.0669	622.324	58.0665	1236.29	84.0807	1608.13	86.0969	3187.88	106.064	574.027	129.102	42582.3	129.16	1727.91	130.105	1775.39	169.088	1603.91	180.175	4529.02	183.091	2272.61	208.169	3717.57	226.18	557.083	239.161	725.329	254.211	6257.38	255.214	868.459	282.204	1331.79	323.212	1902.16	351.226	980.469	373.189	830.332	381.253	2038.98	393.251
	Plasma 3	398.325	135252	6.575	24.2584	206.901	46.0661	886.209	58.0657	633.092	84.0814	741.171	86.0966	2121.27	129.102	24723.8	130.105	1893.34	169.087	2376.5	180.174	1886.76	183.091	2598.43	185.106	687.127	208.169	2546.23	239.117	768.25	254.211	5072.51	282.204	1141.68	323.212	1704.57	351.228	764.364	373.19	1878.27	379.235	660.249	381.253	1974	382.253	669.03	393.252	923.256	395.269
28	Plasma 1	475.378	1194194	18.555	27.3661	238.347	58.0667	8859.22	84.0816	8968.04	86.097	31264.2	103.123	11376.7	112.075	3790.4	129.101	44568.3	130.104	2982.14	156.149	3197.84	169.088	2969.14	183.091	12549.8	239.116	5167.59	320.294	7019.94	342.278	55237.3	343.282	14185.1	344.292	4148.78	366.286	4239.94	387.336	8502.61	413.326	3050.28	427.341	7635.21	441.358	3576.04	465.347	96573.1	465.422
	Plasma 2	475.378	752240	18.755	27.3325	237.995	58.066	4321.73	84.0811	5038.46	86.0966	13650.5	103.123	5330.47	112.075	2350.63	129.101	28766.5	131.084	2073.18	169.088	2135.05	183.091	9150.9	239.117	2186.8	320.294	3710.78	322.31	1925.17	342.279	32387.3	343.282	7642.69	344.292	1917.2	351.24	1610.69	366.294	2750.2	368.293	1986.79	387.337	4272.51	427.343	4216.72	465.348	35815.6	466.351
	Plasma 3	475.378	765849	18.56	27.2836	237.483	58.067	9537.04	84.0821	10399.1	86.0975	36858.1	103.123	9245.53	106.066	2591.66	129.102	34538.6	130.104	2911.3	156.149	2892.2	159.091	2927.65	169.089	3306.5	183.092	9867.38	320.296	5551.65	336.29	3056.43	342.281	27864.8	343.284	6920.5	366.285	2713.04	387.338	2904.9	413.328	4079.69	427.345	7466.56	441.361	3139.31	465.35	92786.1	465.452
29	Plasma 1	299.258	373241	7.176	22.2715	187.982	55.0556	1226.04	57.0717	6568.13	58.0669	6515.92	84.0817	3191.19	86.0975	18663.8	87.1005	1150.35	103.123	1657.28	109.101	1380.19	122.968	1180	127.112	3428.3	129.102	22823	167.085	5405.98	169.088	2700.45	183.091	6245.07	184.169	79882.9	184.219	4170.2	184.237	2943.06	185.173	9325.83	226.18	4133.5	229.227	3081.43	239.118	2397.07	294.206
	Plasma 2	299.257	257387	7.182	22.3223	188.523	57.0717	2938.55	58.067	3807.24	84.0819	2212.35	86.0971	11596.5	103.123	1414.83	122.968	1520.6	127.111	2565.46	129.102	14033.3	130.105	775.624	167.086	1903.92	169.088	1856.05	183.091	2522.41	184.169	53330.2	184.22	2213.71	184.239	736.668	184.258	906.003	185.173	6772.56	226.18	1305.77	229.228	2264.26	239.117	1144.31	323.211	2371.01	323.714
	Plasma 3	299.258	177623	7.172	22.355	188.871	57.0713	3218.98	58.0667	5907.69	84.0813	2004.51	86.0977	15309.4	103.123	1116.53	122.968	1956.95	127.111	974.993	129.102	10738.7	156.149	1072.33	167.086	2115.69	169.088	1832.12	183.091	5515.64	184.169	39297	184.219	1249.79	185.172	2920.14	226.179	2302.36	229.226	1306.35	239.117	1565.8	271.178	1084.46	323.211	7092.16	323.714	2421.39	337.227
30	Plasma 1	855.423	41871	8.287	20.8008	334.973	58.0656	4288.91	60.0811	2531.35	84.0811	3203.35	86.0966	10425.6	103.122	1358.99	106.064	2932.86	129.101	8232.72	169.087	2201.23	183.09	3083.46	183.16	1241.49	239.115	1107.46	346.233	1416.05	369.197	1354.53	369.699	985.339	378.201	1127.21	399.181	2001.27	408.186	5375.28	408.688	4188.37	409.188	2289.29	428.718	2627.02	429.22	2555.46	429.717
	Plasma 2	855.422	60229	8.286	20.8419	335.825	55.0551	947.509	58.0652	2302.04	60.0812	1581.14	84.0807	2152.22	86.0968	8047.34	103.123	2682.23	106.064	2210.51	129.101	3829.96	169.086	959.602	176.116	1528.29	183.091	1751.35	233.174	1064.34	346.232	1410.32	369.199	2995.75	399.179	2004.92	399.68	980.347	400.183	1008.32	408.187	5338.36	408.688	4096.36	409.187	2034.52	428.718	4335.81	429.219
	Plasma 3	855.422	53167	8.279	20.8302	335.582	58.0668	2833.12	60.0816	1716.28	84.0813	1430.05	86.0974	7819.53	103.123	1665.3	106.064	1284.58	129.102	2923.61	169.087	1567.88	183.091	2066.1	346.233	1744.38	369.197	2336.11	369.7	1744.66	378.703	1091.03	399.181	2133.8	399.681	1876.5	400.179	946.994	408.187	7432.83	408.689	3219.56	409.186	3040.45	428.719	4774.88	429.22	2766.37	429.715
31	Plasma 1	460.309	924728	10.706	26.5223	229.718	86.0968	2445.46	120.081	3672.52	129.101	5612.38	161.107	59573.6	161.152	2810.78	162.11	6671.11	169.089	3566.51	183.091	6614	185.107	5816.67	226.109	2608.24	239.118	2397.75	333.123	3556.43	336.288	2089.24	339.206	2746.25	354.3	3048.8	439.332	6475.94	440.336	1772.42	445.249	9101.25	446.253	3065.16	461.317	55397.5	461.403	2824.16	462.321
	Plasma 2	460.309	590819	10.711	26.5162	229.654	120.079	2707.38	129.101	4051.47	161.106	45466.3	161.153	2577	161.172	1684.12	162.11	4603.7	169.088	1704.02	183.09	3911.58	185.106	3132.18	226.108	1680.09	322.309	1413.38	333.122	1835.45	339.206	2076.25	439.333	3519.83	445.249	5606.68	446.252	1916.48	447.336	2155.03	448.342	1287.48	461.317	41159.8	461.401	1786.01	462.321	11101.5	463.323
	Plasma 3	460.309	697097	10.699	26.4952	229.434	86.0967	1404.58	120.081	3110.04	129.102	4315.81	161.107	44802.1	161.158	2432.71	162.111	4101.97	169.088	2771.45	170.095	1438.21	183.092	4837.03	185.107	3441.59	226.109	2628.25	239.118	1792.84	333.124	1562.67	339.206	2877.08	354.299	1234.53	439.332	3568.61	445.25	7543.24	446.25	1716.16	447.336	1560.4	461.317	39886	461.404	1680.68	462.321
32	Plasma 1	855.423	45051	7.667	20.8429	335.844	58.0662	5905.01	60.0814	3428.79	84.0809	3818.16	86.0964	12358.3	103.122	1672.06	106.064	2039.96	129.101	17608.3	169.088	3074.16	183.09	4284.9	369.196	7969.07	369.698	3472.6	370.197	1976.1	378.201	1733.81	378.701	1758.27	399.181	1815.45	399.68	2070.56	408.186	8987.91	408.687	4645.15	409.187	5218.6	428.718	5945.35	429.217	3021.53	429.718
	Plasma 2	855.42	43246	7.68	20.8668	336.339	58.0657	4134.29	60.0818	2624.83	84.0803	2588.25	86.0962	12567	103.121	2007.69	106.064	2540.84	129.101	9056.74	169.086	2521.7	176.117	1552.74	183.09	3334.47	369.197	7656.89	369.698	4777.12	370.199	2556.27	378.202	3928.68	398.733	2423.96	399.181	2367.32	408.187	7645.49	408.685	4847.63	409.187	3278.96	428.717	6034.72	429.219	3302.86	429.715
	Plasma 3	855.423	86876	7.479	20.8488	335.967	58.0661	2714.13	60.0821	4681.77	86.097	8725.33	129.101	3888.08	169.087	2341.08	183.091	2916.14	369.198	28685.2	369.699	18350.3	370.198	8568.1	370.698	2906.08	378.204	7840.18	378.703	5582.82	379.203	2488.13	398.735	4997.58	399.181	3167.28	399.236	3724.57	399.734	3136.65	400.183	2631.27	408.187	8452.98	408.688	6417.61	409.187	3780.98	428.717
33	Plasma 1	460.31	905845	13.801	27.269	237.545	58.0664	21194.9	84.0812	36237.4	86.0969	127391	103.123	70603.6	129.102	15502.9	156.149	17643.6	159.091	17594	169.088	25667.6	183.091	104678	226.109	41017.7	239.117	17770.8	391.238	182977	392.241	50735.3	399.312	21581.2	413.327	35203.9	461.317	214768	461.403	14813.2	462.32	73346	463.328	17997.1	465.347	39455.4	466.351	13321.9	479.328
	Plasma 2	460.309	645626	13.907	27.2015	236.838	58.0666	11310.2	84.0814	17609.4	86.0973	68513.1	103.123	26025.4	156.149	10892.8	169.088	25691.6	183.091	114761	184.095	14299.5	226.109	35670.8	239.117	21173.7	267.149	10184.7	363.243	10420.1	391.238	257778	391.31	14964.2	392.241	78424	393.245	11011	413.327	16968.2	461.316	157622	462.32	50762.6	463.329	13887.1	465.348	23287.2	479.327
	Plasma 3	460.309	592250	13.75	27.1973	236.794	58.0669	23341.2	84.0818	36066	86.0976	151068	103.123	59538.2	106.065	11058	156.15	16518.1	159.092	20625.5	169.088	32695.5	183.092	159788	184.095	18188.2	226.11	38821.1	239.118	24637.1	391.24	254082	391.335	11537.2	392.242	70468.2	399.313	21891.1	413.329	36677.2	461.318	151368	462.321	50589.3	463.331	16333.9	465.349	25850.5	479.329
34	Plasma 1	855.422	96515	7.846	20.8229	335.43	57.07	1302.84	58.0655	4253.82	60.0806	1730.89	84.0805	2650.62	86.0962	8831.88	103.122	1962.42	106.064	1378.47	129.101	5886.68	169.087	2278	183.09	3227.03	185.104	1077.56	324.216	4898.94	324.718	1708.35	399.18	1990.23	400.177	1281.1	408.185	6254.86	408.686	3113	409.186	2273.23	428.718	3654.84	429.218	3185	429.719	2607.62	438.168
	Plasma 2	855.42	41512	7.851	20.8516	336.024	58.0655	2943.67	60.0811	1234.57	84.0795	2532.98	86.096	8416.67	103.122	1437.3	106.064	2315.93	129.101	5487.94	159.088	1439.69	169.085	1365.92	183.089	2190.4	233.174	1228.22	324.219	2019.32	324.719	1541.44	369.199	1218.97	399.179	1822.14	399.682	957.273	408.185	4720.49	408.687	3332.58	409.185	2699.65	428.717	4254.62	429.218	3142.58	429.717
	Plasma 3	855.422	56890	7.828	20.7936	334.825	58.0665	3782.71	60.0821	3670.57	84.0815	2091.67	86.0975	11351.8	103.122	1354.69	106.064	1338.44	129.101	2274.35	159.091	1333.2	169.088	3357.59	183.09	3342.52	324.218	3106.01	324.719	1651.59	369.197	2331.62	369.698	2319.44	399.18	2410.24	399.681	1721.37	408.187	6348.4	408.686	4276.83	409.187	2693.13	428.719	4832.41	429.218	3781.78	429.718
35	Plasma 1	394.298	777330	18.502	25.3683	218.66	58.0663	4229.42	84.0817	6820.06	86.097	26529.5	103.123	9909.84	106.064	3316.46	129.102	2994.75	169.088	3122.17	183.091	6435.16	239.117	2813.05	357.264	3242.43	371.279	3498.38	395.305	181982	395.378	10028	395.407	3869.6	396.308	48819.6	397.311	6945.59	407.305	24927.5	408.308	5623.25	419.305	116295	419.378	5853.36	420.308	33091.2	421.313
	Plasma 2	394.299	706411	18.641	25.3235	218.188	58.0655	822.18	84.0808	1574.92	86.0963	6394.97	103.121	1993.69	106.065	1457.94	129.1	1946.46	169.086	1502.73	183.09	2836.71	239.117	818.018	395.305	115535	395.406	5626.54	395.432	1848.54	396.308	30511.8	396.386	1520.44	397.312	4515.9	407.304	7357.39	408.308	2235.86	419.305	59271.7	419.389	2872.42	419.438	732.119	420.31	15070.8	421.313
	Plasma 3	394.298	603171	18.505	25.2851	217.783	58.0667	4064.29	84.0817	6406.1	86.0976	25226.3	103.123	9072.47	106.065	3865.95	159.091	2946.92	169.088	2803.27	183.092	9003.68	239.117	3355.53	357.265	3291.86	371.281	3426.43	395.307	143837	395.39	8966.59	396.31	38044.6	397.314	5602.86	407.307	18252.3	408.31	4621.09	419.307	90550.7	419.382	6596.49	419.409	5140.76	420.311	23666.8	421.315
36	Plasma 1	488.341	805417	16.108	27.4761	239.323	58.0666	3976.01	84.0818	5902.47	86.0974	7995.52	129.102	14758.9	169.088	7548.11	183.092	16416.5	226.11	8199.13	239.118	5930.89	240.125	3704.16	253.134	4349.88	318.28	98105.4	318.345	5107.13	319.283	21895.8	320.291	3896.14	363.338	12382	364.341	3904.53	375.209	3022.35	463.333	5292.06	467.365	4402.75	471.408	10686.1	489.349	50620.6	490.353
	Plasma 2	488.341	528734	16.137	27.4284	238.823	84.0818	5591.86	86.0976	8399.67	129.102	7665.29	169.089	4197.64	183.092	10602.2	226.11	5892.23	239.117	2997.07	253.134	2320.72	318.279	61847.1	318.346	2954.99	319.283	14101.9	320.292	2977.01	363.338	7598.63	364.341	2012.33	375.207	2951.94	463.332	3819.58	467.365	3954.31	471.408	9847.25	472.41	2486.16	487.332	1924.16	489.349	26833.7	490.352
	Plasma 3	488.341	748557	16.1	27.5662	240.265	84.0817	5328.06	86.097	7515.3	129.101	6240.31	169.087	5914.58	183.091	13906.6	226.109	8418.36	239.117	5415.77	240.124	3262.84	318.278	58992.6	318.343	3115.65	319.282	13998.8	363.337	11356.2	364.339	3412.07	375.206	6402.41	377.22	2940.39	463.332	5595.39	467.364	3462.69	471.406	11434.9	472.409	4038.57	489.347	53857.5	490.352	18565.7	491.354
37	Plasma 1	314.199	1097532	6.774	21.9627	184.323	58.0669	2814.22	86.0973	9007.82	129.102	6383.37	169.089	3743.78	183.091	6953.99	185.096	132053	185.145	6653.02	185.164	4294.82	185.184	1692.32	186.099	16527.3	187.102	1506.78	214.122	4087.97	239.119	1483.64	259.038	2122.29	261.035	1366.66	270.149	121875	270.207	6563.09	270.236	2924.11	270.281	1326.75	271.152	20640.5	272.155	2176.67	310.204
	Plasma 2	314.199	499211	6.777	21.982	184.527	58.0669	2389.34	86.0974	6783.47	103.123	746.222	106.065	820.737	129.102	3617.92	169.088	2702.65	183.092	4708.81	185.096	59383.5	185.146	2808.66	186.099	7559.63	211.085	686.041	214.122	2197.25	239.116	1493.07	270.148	62850.4	270.207	3274.59	270.23	2132.49	270.255	740.611	271.152	10247.4	310.203	3157.95	310.706	937.283	322.204	5261.53	322.706
	Plasma 3	314.199	372450	6.773	22.0091	184.816	58.0664	1235.07	86.0967	6137.48	129.102	3971.14	169.087	4385.91	183.091	6392.65	185.095	39935	185.144	1355.4	186.099	5088.44	211.085	893.478	214.121	1135.02	239.116	2006.34	259.039	1010.22	261.036	767.473	270.148	52783.3	270.206	2326.58	270.235	830.109	271.152	8850.61	272.154	858.734	310.203	2506.57	310.706	1121.01	322.204	8580.45	322.706
38	Plasma 1	330.123	265166	15.722	23.9446	204.967	55.0555	3824.34	57.0716	8414.18	71.05	10382.8	83.0497	13470	86.0966	2473.68	101.059	3006.6	129.101	1932.13	156.08	2090.24	169.088	7783.65	175.015	76129.3	175.068	3857.2	176.018	4614.68	183.091	15878	184.096	2460.24	227.046	4443.28	231.077	2778.59	239.117	4801.14	240.123	1948.24	264.232	9038.83	265.235	1582.28	275.068	7107.87	318.279
	Plasma 2	330.124	188019	15.709	23.9841	205.386	55.0554	2463.16	57.0716	7240.69	71.0507	5918.8	83.0499	8396.03	86.0962	1123.4	101.059	3218.71	129.068	720.23	129.102	2360.85	169.087	1871.86	175.014	52596.7	175.061	2236.45	175.084	697.268	176.019	3910.88	183.091	2333.97	227.046	3148.8	231.077	2898.37	264.232	6566.36	265.235	915.125	275.067	7586.94	276.069	661.635	318.278	2055.45	331.13
	Plasma 3	330.123	152808	15.715	23.9783	205.324	55.0562	2417.42	57.0718	6019.38	71.0503	7988.29	83.0501	8410.68	86.0977	3061.85	101.059	2462.6	129.102	1730.48	156.08	1443.43	169.088	7279	175.015	49130.5	175.061	2129.3	176.019	3154.11	183.092	10318.6	184.096	1389.83	227.046	2325.08	231.078	2246.7	239.119	3992.15	240.124	1690.32	264.232	6559.01	265.234	1545.97	275.067	7158.91	318.278
39	Plasma 1	401.315	868112	16.997	25.439	219.277	58.0671	20456.2	72.0825	5650.23	84.0819	31913.4	86.0974	150842	86.131	6289.17	87.1014	8191.77	103.124	50234.4	106.066	9026.95	129.102	6787.02	145.076	7191.03	156.15	8994.18	159.092	14528.6	169.088	6767.2	183.092	9223.59	216.149	5940.86	343.25	4072.08	357.265	22217	358.269	5272.81	371.281	20214.4	372.284	5039.44	385.296	6562.66	395.305
	Plasma 2	401.316	762634	17.174	25.4152	219.028	58.0667	21364.8	72.0821	4382.8	84.0815	24488.5	86.097	132317	86.1306	5497.94	87.1008	5396.98	103.123	40806.4	106.065	7721.81	129.102	3214.61	145.075	6294.77	156.149	6353.43	159.091	15202	169.087	3006.83	183.091	3462.23	216.149	4817.45	343.25	3551	357.265	16347.1	358.267	4205.8	371.281	16421.2	372.284	3740.74	385.297	5613.69	395.305
	Plasma 3	401.316	1046631	16.968	25.566	220.614	58.0668	21070.8	72.0822	5828.87	84.0817	34305.3	86.0972	129551	86.1303	5816.63	87.1008	7578.33	103.123	77022.6	103.166	3973.35	104.126	3757.08	106.066	7901.71	145.075	7425.17	156.149	12554.8	159.092	17327.4	169.088	6310.21	183.091	4682.43	216.149	4544.58	343.249	5028.69	357.265	24068.3	358.269	5605.76	371.282	20452.8	372.285	4417.25	385.298
40	Plasma 1	380.246	646498	5.629	23.8473	202.888	58.0656	1629.43	84.0816	918.75	86.097	2664.63	129.102	13185.8	140.966	732.352	169.088	3785.45	183.091	3564.02	185.106	1428.59	333.196	2708.71	379.238	14197.2	380.241	2769.03	381.254	118724	381.319	6852.05	381.355	3392.47	381.414	1255.2	382.167	1171.86	382.257	29946	382.353	826.071	383.268	9738.24	384.272	1622.18	397.192	39313.4	397.27
	Plasma 2	380.245	555327	5.625	23.871	203.137	84.0809	796.775	86.0964	1022.72	106.063	557.916	129.101	5750.44	140.965	557.802	169.087	2395.12	183.089	1726.11	240.193	559.343	333.196	1650.59	379.238	9593.49	380.242	1925.78	381.253	85058.9	381.334	5306.37	381.385	1386.57	381.423	681.291	382.165	945.902	382.257	24250.6	382.356	719.473	383.266	6504.91	384.271	947.838	397.191	29670.7	397.259
	Plasma 3	380.246	445513	5.62	23.8824	203.258	84.0798	664.513	86.0964	2176.58	129.102	3422.72	169.088	3252.16	170.093	839.286	183.091	1808.09	333.195	2376.45	379.239	9273.55	380.241	2648.67	381.253	68656.1	381.324	3888.99	381.352	2306.36	381.381	874.146	382.166	1126.31	382.257	18746.1	383.267	5170.56	384.269	864.497	397.191	49794.1	397.292	2893.04	397.322	994.971	398.194	18227.6	398.265
41	Plasma 1	510.326	692132	16.038	27.7435	241.839	58.0664	2269.88	84.0819	6901.96	86.0973	7765.02	129.101	2236	169.088	6452.09	183.092	16368	184.095	2095.19	226.11	7479.62	227.113	1765.29	239.118	4169.45	240.124	3776.94	253.133	4803.84	293.166	3158.08	318.279	15194.1	319.283	1981.15	321.16	3430.62	375.208	5346.05	463.331	1948.52	471.408	14492.7	472.411	4507.54	489.349	33555.6	490.353
	Plasma 2	510.326	437138	16.074	27.7167	241.559	58.0665	991.173	84.0822	5879.77	86.0977	8293.2	145.075	1284.87	169.088	2731.85	183.092	8919.96	226.111	5170.22	239.118	1873.47	240.125	1381.51	253.133	1830.2	293.164	1147.41	318.279	4485.25	319.283	1117.99	321.158	1134.77	375.206	4916.31	376.209	994.009	377.222	1074.63	463.333	1091.25	471.408	12384.1	472.411	3618.17	489.349	16051.7	490.352
	Plasma 3	510.326	560307	16.038	27.8304	242.748	58.0663	1766.73	84.0818	6380.07	86.0973	12487.5	103.123	3900.29	169.087	4292.61	183.092	10608.6	226.109	5931.05	239.117	4066.87	240.125	3081.04	253.133	2026.99	293.164	2313.75	318.28	6330.98	321.159	2831.23	322.167	1600.97	375.207	8881.33	376.21	2785.61	463.33	1906.29	471.407	15809.6	472.408	6020.18	489.348	35522.6	490.352	11772.3	491.354
42	Plasma 1	510.324	666996	14.779	27.9821	244.333	84.081	5293.58	86.0968	14561.2	103.123	5212.34	129.101	3646.31	169.087	8279.44	183.091	26024	184.094	4254.82	226.109	11425.7	239.117	11146.6	240.124	6713.93	294.171	3620.04	295.18	6951.44	319.18	9917.37	320.184	3358.23	415.237	5354.12	465.348	15816.5	466.351	5529.01	487.332	74152.5	487.423	4478.12	488.335	28320.9	489.342	5153.28	493.343
	Plasma 2	510.324	473626	14.894	27.9244	243.73	84.0787	3624.71	86.0944	6536.26	103.12	3536.14	129.099	2842.76	169.085	6703.59	183.088	20972.2	184.092	2260.16	226.106	8161.69	239.114	6309.69	240.12	3878.84	279.145	2061.42	295.178	4028.84	319.176	6107.89	401.218	2556.53	415.235	10387.8	416.238	3131.17	465.345	9143.93	466.349	3214.92	487.33	32908.2	488.334	12146.6	489.338	2619.9	493.34
	Plasma 3	510.324	537214	14.725	28.0093	244.617	84.0811	4363.15	86.0968	12707.8	103.123	4444.96	129.101	2589.98	159.09	2622.72	169.088	5834.01	183.091	17192.9	226.109	9147.14	239.117	7701.3	240.124	4511.92	294.173	2959.13	295.179	4604.5	319.181	7971.77	415.237	4036.86	439.345	3320.73	465.348	14120.9	466.352	4258.26	487.333	60671.4	487.411	3121.01	488.336	19726.8	489.343	4102.68	493.343
43	Plasma 1	558.382	629383	9.172	27.838	242.284	84.082	3313.21	86.0976	9075.99	103.123	3843.57	106.066	926.569	129.102	3848.04	156.148	1074.9	159.093	1328.6	169.089	1887.97	183.091	2093.57	211.086	795.054	441.36	5160.83	442.362	1194.34	479.329	2788.01	480.331	1060.25	557.373	1335.82	559.391	143323	559.504	7834.14	559.548	3044.64	559.589	2111.59	559.669	1033.03	560.395	54410.6	560.537
	Plasma 2	558.382	477853	9.199	27.8703	242.622	58.0663	1342.87	84.0817	2376.15	86.0971	9508.95	103.123	2700.75	106.064	781.867	129.102	2559.85	156.15	845.153	159.091	1093.08	169.088	1555.81	183.092	1368.4	211.086	1595.41	441.36	5312.74	442.359	616.115	478.215	1288.83	479.328	2515.04	496.225	1073.63	557.376	740.93	559.391	105778	559.539	1921.7	559.587	745.531	560.394	39789.1	560.508
	Plasma 3	558.382	544893	9.179	27.9332	243.278	58.0667	1586.51	84.0816	1975.2	86.0976	7184.74	103.124	3988.41	129.102	2424.74	156.149	938.067	159.091	1469.2	169.088	960.202	183.091	1098.68	441.359	4780.69	442.362	1404.25	478.211	777.155	479.326	1899.59	496.224	1586.39	557.37	979.048	559.391	120013	559.54	2825.45	559.599	1223.64	559.699	793.811	560.394	44755.9	560.493	2845.67	560.555
44	Plasma 1	488.336	674783	15.202	27.1977	236.409	58.0654	5228.72	84.0801	8241.45	86.0957	28510.6	103.122	16366.3	129.1	5596.48	159.089	8468.21	169.087	23105.6	183.09	53666.9	184.094	7145.4	226.108	34355.2	239.116	15542.3	240.123	6375.41	253.132	6144.06	254.14	14893.8	267.147	21788.4	268.153	5805.95	307.18	17777.7	308.186	6465.43	335.174	23034	336.181	12092.3	469.321	5234.27	487.333
	Plasma 2	488.338	474253	15.285	27.1661	236.079	58.0629	5380.61	84.0776	8273.47	86.0932	28305	103.119	14498.5	106.061	3977.28	156.145	4507.73	159.087	9510.23	169.084	12383.2	170.089	4163.36	183.087	34028.1	184.091	4783.79	226.105	19347.4	239.113	10281.7	253.128	4559.44	254.136	9755.38	267.145	12558	307.176	9423.8	335.171	12217	336.177	7044.89	463.33	5284.71	487.329	99102	487.431
	Plasma 3	488.336	481415	15.134	27.2277	236.723	58.066	6711.97	84.081	12638	86.0964	42908.2	103.122	23024.2	156.148	7758.79	159.091	11259	169.088	23331.4	183.091	47251.4	184.094	6359.8	226.109	33640.7	239.117	12408.6	240.124	6168.61	253.132	6490.72	254.14	13589.1	267.148	20267.4	268.155	6001.08	307.18	13334.6	308.186	7362.55	335.175	21061	336.181	10806.3	487.333	147809	487.443
45	Plasma 1	492.299	573133	6.152	26.7997	232.193	58.0668	1272.43	84.0813	948.005	86.0972	5169.94	103.124	1101.76	106.065	745.85	129.102	5741.16	156.148	1168.29	169.087	976.92	183.089	1347.95	211.083	427.369	322.311	587.482	387.31	1065.48	426.237	1450.16	493.306	73036.6	493.384	4841.2	493.414	3582.62	493.445	911.277	494.31	24944.6	494.392	623.81	495.317	5336.36	496.316	1305.99	497.338
	Plasma 2	492.299	396673	6.15	26.8337	232.55	58.0668	975.44	84.0814	1155.46	86.0976	4395.91	103.122	2428.23	106.064	622.012	129.101	3681.83	156.148	571.062	169.086	522.223	183.091	1074.07	211.085	408.083	296.293	848.549	322.309	1182.44	323.31	345	387.311	1593.59	423.336	368.077	426.239	827.373	447.337	896.704	493.306	66317.8	493.415	2629.55	493.446	843.466	494.31	22416.4	494.399
	Plasma 3	492.298	580411	6.146	26.8653	232.881	58.0661	414.587	86.0964	2216.78	103.123	927.509	129.101	2809.22	169.087	1331.05	183.091	1683.05	211.085	537.422	226.11	481.139	296.295	399.325	322.311	1168.47	387.31	741.415	426.24	454.455	447.337	497.001	493.306	74353.6	493.42	3107.69	493.484	309.06	494.309	22288.9	494.392	727.462	495.314	4210.05	496.315	569.431	497.337	14332	497.421
46	Plasma 1	698.455	619316	10.501	22.1476	364.117	86.0967	2962.55	129.102	6848.39	169.088	29726.6	170.093	4635.91	182.095	1986.72	183.091	59755.2	183.141	3050.05	183.159	2140.49	184.096	8485.42	211.087	1504.61	226.109	3193.39	239.118	6422.22	240.123	3120.94	253.133	15047.4	254.136	2424.61	279.149	2410.27	309.195	2459.19	333.196	21767.9	334.2	5114.62	338.235	5710.77	338.736	2216.98	350.235
	Plasma 2	698.456	415613	10.534	22.1546	364.261	84.081	1148.47	86.0965	2741.07	129.101	3578.28	169.087	21657.3	170.092	2956.91	183.091	42514	183.14	1624.78	184.095	5076.12	211.085	1709.73	226.108	1965.48	239.116	6876.96	240.123	2425.02	253.132	8712.98	254.137	1946.85	279.148	2031.95	333.196	14989.2	334.199	2663.86	338.235	3749.34	338.736	2420.96	350.236	6183.09	350.737	2639.04	403.273
	Plasma 3	698.457	430348	10.515	22.1372	363.9	86.0965	2601.76	129.101	3498.41	169.088	25029.4	170.092	2723.51	183.091	44896.7	183.147	2061	184.096	7117.64	211.086	1779.65	226.11	1763.79	239.118	6395.18	240.123	1729.67	253.134	10656.1	254.137	1817.61	279.148	2690.94	309.195	1571.82	333.197	18597.2	334.201	3373.01	338.235	4858.52	338.738	4071.05	350.236	4219.37	350.737	1878.64	351.241
47	Plasma 1	360.22	533502	7.236	23.6339	201.018	58.067	5926.7	84.0817	5063.14	86.0972	13683.5	106.065	3677.3	129.102	83418.4	129.141	3634.82	130.105	5056.86	165.069	4817.83	167.087	212040	167.138	21377	167.169	4478.94	167.192	4535.25	168.089	50533.1	169.089	11412.5	182.154	6448.96	183.091	13252.4	204.138	3836.12	210.185	5034.45	228.196	6334.79	242.175	7335.83	294.205	4990.12	361.227
	Plasma 2	360.22	403103	7.239	23.6873	201.582	58.0666	3563.58	84.0814	4151.08	86.0974	8888.89	106.065	3705.73	129.102	54793.6	130.104	3600.27	165.069	3719.91	167.087	229892	167.139	20294.1	167.172	5100.59	167.203	3255.94	168.089	44826.3	169.089	8455.94	182.154	6559.46	183.091	8020.2	204.138	4486.68	210.185	3294.75	228.196	6266.23	242.175	8047.28	294.206	3518.58	339.262	2945.46	361.228
	Plasma 3	360.22	480432	7.232	23.6688	201.386	84.0811	2604.2	86.0967	4872.68	106.065	3069.12	129.102	29343	167.086	131744	167.132	8605.18	167.15	2172.8	167.168	2374.63	168.088	25221.8	169.089	8978.36	182.153	3660.74	183.091	12149.1	204.138	2763.89	228.196	2679.66	239.116	2214.45	242.174	4829.83	294.205	2201.8	318.254	2218.25	361.227	94417	361.299	6451.73	361.323	5343.36	362.23
48	Plasma 1	319.235	674512	14.961	22.2625	187.386	57.0699	1666.04	58.066	5767.07	72.0798	1131.06	84.0807	5801.22	86.096	26614.9	103.121	5467.7	105.069	2679.96	106.064	11224.3	129.1	2603.61	131.059	4135.33	133.099	1071.67	145.073	1662.28	146.094	1672.18	159.09	6698.12	169.086	1977.93	176.116	1090.86	183.089	2694.36	216.147	4552.88	275.185	4980.38	314.246	1517.25	315.216	7245.43	315.246
	Plasma 2	319.237	714300	15.085	22.2683	187.448	57.0677	2561.59	58.0627	5182.67	84.0774	4088.51	86.0931	20672.7	91.0503	1157.2	103.119	4739.43	105.066	2345.22	106.061	9796.54	129.097	1600.61	131.055	3443.84	145.07	1762.43	146.091	917.208	159.087	4161.62	169.082	975.034	183.088	2571.32	216.144	4149.98	217.15	955.955	218.124	1830.93	275.181	5140.65	314.241	1284.07	315.214	6288.88	316.215
	Plasma 3	319.234	734923	14.903	22.2752	187.521	57.0706	1852.84	58.066	6004.44	84.0809	4634.16	86.0965	24939.5	103.121	5281.8	105.069	2281.63	106.064	10034.2	129.102	1142.36	131.059	3152	131.084	1331.95	145.074	1626.51	146.095	1133.3	159.091	5506.16	169.086	1331.49	176.116	1242.69	183.09	3359.64	216.149	4211.39	217.154	1397.78	275.185	5653.35	276.188	1290.5	315.217	9003.35	316.219
49	Plasma 1	439.357	517429	22.413	26.7929	232.871	169.087	39280.4	170.095	36220.1	183.09	95883.7	239.116	33920.2	281.163	31959.4	333.195	28342.2	373.226	29341.7	423.357	419828	423.683	31664.5	423.755	31010.4	424.348	346546	425.345	148929	435.337	51837.3	440.363	91670.4	447.338	251123	448.34	91381	471.356	590311	471.734	41464.3	471.929	31438.1	472.349	510008	472.624	28948.2	473.345
	Plasma 2	439.356	407104	22.436	26.7631	232.559	169.086	45216.8	170.093	41832.9	183.089	113019	239.115	40621.3	423.358	590840	423.71	46653	423.764	45209.1	423.896	39416.1	423.96	34321.5	424.347	517408	425.342	243963	426.345	32103.4	435.334	48827.9	440.36	69577.2	447.337	351323	448.339	172654	449.341	39516.9	471.349	656472	471.772	32932.2	471.854	32402.9	472.344	539057	473.341
	Plasma 3	439.356	436908	22.407	26.6755	231.639	169.086	73242.2	170.094	56152.6	183.09	177832	226.108	28440.5	239.115	60459.1	281.162	43505.8	321.193	35319.6	333.193	32909.6	373.224	33386.6	423.351	436656	423.612	37624.6	423.752	29176.1	424.344	349258	425.341	138328	435.333	44852.4	440.36	51683.4	447.335	223056	448.337	84651.5	471.348	577949	471.718	29712.1	471.789	29146.6	472.343
50	Plasma 1	510.325	576321	13.494	27.2388	236.564	86.0966	7147.08	129.101	21893.6	161.107	5862.18	169.087	6229.04	170.094	5532.34	183.091	17139.9	226.109	9439.1	239.117	5264.7	316.263	5228.1	338.304	4817.6	356.315	13601.2	387.243	5355.72	461.316	40734.5	462.319	12229	463.332	21234.5	464.335	6801.28	465.347	6529.9	487.333	159096	487.434	9264.63	488.335	66041.8	488.425	4464.48	489.34
	Plasma 2	510.325	339118	13.561	27.1707	235.852	86.097	7532.17	129.102	15988.9	161.107	6228.91	169.088	8243.67	170.096	5657.88	183.091	18995.4	226.109	10062.9	239.117	7703.54	316.263	4449.27	356.315	10176.8	387.244	6097.16	439.333	3680.84	461.316	33139.4	462.32	12177.1	463.332	28451.9	464.336	8166.3	465.347	9232.99	469.322	5112.03	487.333	167869	487.413	9949.96	487.446	4274.38	488.335
	Plasma 3	510.325	438029	13.463	27.1612	235.752	86.0977	8026.15	129.102	13330.8	161.107	5855.98	169.088	7386.9	170.095	5294.29	183.091	22007.4	226.11	10601.8	239.117	6945.29	316.265	4282.57	338.307	4480.66	356.317	9221.42	387.242	4624.09	461.317	34833.3	462.32	11305.2	463.332	25219.2	464.337	6359.97	465.348	6483.39	469.32	3378.06	487.334	135515	487.471	3241.63	488.336	50805	489.34
51	Plasma 1	377.231	377667	6.17	23.5543	199.852	57.071	1910.44	58.0663	2877.49	59.0515	2855.21	84.0809	2628.64	86.0972	7706.75	129.102	11469.7	149.023	17259.7	150.025	1385.57	160.039	7322.33	169.089	3568.06	183.091	2099.76	188.07	17843.1	189.072	2185.9	206.081	2800.84	218.154	2438.81	242.212	3308.9	262.143	18438.5	263.146	2633.01	307.201	2777.52	323.211	14120.4	324.215	2883.56	379.237
	Plasma 2	377.231	231853	6.169	23.5985	200.318	58.0671	1773.89	59.0512	1461.23	84.081	1478.61	86.0973	4621.96	129.102	5273.84	149.023	10145	150.025	1039.21	160.038	3443.56	169.087	1778.06	183.09	1088	185.107	963.532	188.07	11760.5	189.072	1424.92	206.079	1941.04	218.154	901.242	227.117	1032.33	233.124	724.597	242.212	993.124	262.144	12281.8	263.145	2310.12	307.2	2400.88	323.211
	Plasma 3	377.231	190302	6.163	23.6163	200.507	58.0659	618.587	59.0502	951.927	84.0813	749.021	86.0966	4141.49	103.121	927.484	129.101	3166.3	149.022	7644.75	154.086	623.515	160.037	3046.1	169.087	1614.87	183.09	1324.86	185.106	1130.46	188.069	9415	189.072	1367.63	206.08	2002.74	262.143	10167.8	263.146	1426.04	307.201	1343.42	309.198	792.923	323.211	8187.84	324.213	1642.49	379.237
52	Plasma 1	383.315	316196	8.313	23.8272	202.621	46.0659	3750.76	57.0705	2133.12	58.0658	3101	84.0809	2951.63	86.0962	5806.28	129.101	53622.6	129.159	1984.14	130.104	3004.26	169.087	3149.88	183.09	2873.65	242.21	1929.96	256.225	1111.92	268.226	3948.16	323.211	2615.9	339.243	65105.7	339.327	4147.97	339.363	1235.22	340.246	18841.7	341.249	2409.26	351.243	19045	352.246	6400.83	363.242
	Plasma 2	383.315	183835	8.32	23.9077	203.469	46.0663	1654.77	84.0811	1708.52	86.0969	2902.66	106.064	920.945	129.101	33187.8	129.16	883.929	130.103	2541.33	169.087	1753	183.09	1538.71	227.117	823.111	242.21	869.59	268.226	2877.96	323.213	981.981	339.244	53486.3	339.34	2915.51	340.246	15133.5	340.321	795.121	341.25	1834.88	351.243	19479.2	352.247	4782.62	363.243	9408.88	364.246
	Plasma 3	383.314	76617	8.307	23.9053	203.443	46.0671	1524.33	86.0974	3461.1	106.064	589.639	129.101	11252.7	130.105	974.674	169.088	2254.35	183.09	1774.22	185.106	703.972	227.117	585.078	242.211	1124.95	268.226	693.198	323.212	918.07	339.244	44804	339.32	2926.84	339.366	630.614	340.247	12399.2	340.312	606.379	341.249	1089.82	351.243	21597.3	351.339	556.423	352.248	4924.4	363.243
53	Plasma 1	314.211	443393	14.104	22.1814	186.644	58.0666	6445.48	84.0813	6301.08	86.097	24614.2	87.0996	1277.36	103.123	5092	106.065	9038.97	129.102	1730.72	131.06	5998.63	145.073	1864.67	146.095	1154.85	159.091	5803.67	169.088	2101.25	183.09	5259.41	216.149	6336.79	217.154	1627.38	218.128	2324.11	275.186	7815.8	276.189	1207.29	315.218	10496.8	316.22	1631.33	329.233	10822	330.236
	Plasma 2	314.212	348488	14.185	22.2259	187.118	58.0669	6516.56	72.0819	1239.12	84.0821	6697.3	86.0977	30178.7	87.1009	1457.48	103.124	4617.48	106.065	7915.21	129.102	1682.39	131.06	4988.19	145.076	1582.89	159.092	8334.57	169.088	1513.18	183.091	4043.19	216.15	6567.23	218.128	1854.27	275.186	7036.22	315.218	10349	316.22	2250.16	329.235	9144.51	330.238	1727.38	388.281	4924.35	388.783
	Plasma 3	314.21	432778	14.029	22.1817	186.648	58.0672	6585.96	84.082	6311.1	86.0976	31019.9	103.124	4979.73	106.066	6848.89	129.103	1278.04	131.06	5931.28	145.076	1593.77	146.097	1992.92	159.092	7275.23	169.087	1919.4	183.092	4678.59	216.151	7871.14	217.156	1439.29	218.128	1643.24	231.159	1800.14	275.187	6735.4	276.191	1228.02	315.219	10422.2	316.221	1328.05	329.235	9979.33	330.238
54	Plasma 1	377.268	194854	6.961	23.1236	195.309	58.0667	4449.24	86.0975	12905	103.124	4234.58	125.083	6066.76	129.102	44525.9	169.088	10513.8	183.092	5049	197.153	4333.96	206.154	28357.6	252.195	8068.15	254.211	131637	254.276	7766.02	255.214	20717	262.18	35142.9	263.183	5510.89	299.269	10320.1	307.238	6140.64	325.231	288902	325.341	15256.1	325.39	9028.29	325.44	5508.48	325.479
	Plasma 2	377.268	83151	6.962	23.1569	195.661	86.0974	8484.62	93.0709	2611.19	125.083	3254.15	129.102	26165.1	169.088	6789.57	183.091	3288.31	197.152	2707.84	206.154	18530.8	252.194	3793.01	254.211	80666.3	254.268	3536.62	255.215	11351.6	262.179	18760.8	263.183	2415.75	299.269	5826.9	307.238	4690.3	325.23	278126	325.342	13007.7	325.391	7303.03	325.442	5332.17	325.521	3923.29	326.231
	Plasma 3	377.268	63739	6.955	23.1859	195.966	86.0971	5818.52	125.082	2287	129.102	19455.4	169.088	6781.16	183.09	3094.91	206.153	13029.3	254.211	30154	255.214	3770.93	262.179	14181	299.269	3327.85	307.237	3707.03	325.23	274905	325.34	12571.5	325.389	7040.2	325.439	4502.97	325.471	2342.68	325.502	2863	325.539	2462.29	325.571	2167.78	325.608	2016.4	326.231	108751	326.297
55	Plasma 1	462.325	404157	13.588	27.5374	240.329	86.0972	6703.49	129.102	9087.64	169.088	5051.85	170.095	6030.75	183.091	13643.9	226.109	7064.59	239.117	5470.87	387.244	7000.44	461.317	28449	462.32	8456.19	463.332	82429.1	463.408	3943.71	464.336	25185.1	465.347	18093	466.351	5260.25	469.322	7911.66	487.334	243098	487.44	13977.2	487.491	4990.99	488.336	102589	488.426	7714.82	489.342
	Plasma 2	462.325	345834	13.656	27.4699	239.621	86.097	6799	129.102	4823.91	169.088	4641.92	170.095	4581.97	183.091	9224.01	226.11	4409.93	239.117	4286.24	320.295	3199.63	387.243	5050.56	461.317	17122.8	462.32	5841.07	463.332	74669.4	463.436	3407.51	464.336	20107.6	465.346	10429.4	469.322	5158.2	487.333	155340	487.413	9352.61	487.448	5366.51	487.529	2780.87	488.335	60378.1	488.426
	Plasma 3	462.324	420262	13.559	27.4615	239.533	86.0968	5292.48	129.102	4601.03	169.088	4285.62	170.096	5774.8	183.091	12507.2	226.11	5944.73	239.117	5551.29	320.295	2664.75	387.244	5761.03	461.317	18999	462.321	6211.55	463.333	78883.4	463.42	4519.5	464.337	23649.3	465.346	12985	466.351	3321.07	469.323	6307.85	487.334	154572	487.424	11597.6	487.487	2965.71	488.336	60261.1	488.426
56	Plasma 1	646.425	345011	8.196	22.7827	377.882	58.0655	2701.96	84.0807	3756.72	86.0962	8733.34	129.101	8439.68	169.087	13180.4	183.09	14308.3	184.092	2022.79	226.108	1860.87	239.116	4546.58	323.211	1997.34	324.219	76963.2	324.286	3862.73	324.72	32432.8	324.783	1292.13	325.223	7788.05	339.243	142869	339.355	4524.13	339.394	2475.88	339.425	1418.22	340.245	45546.5	340.321	2948.47	341.249
	Plasma 2	646.425	373368	8.215	22.8551	379.385	84.0809	2595.1	86.0966	5706.88	129.101	5162.33	169.088	10107.3	183.091	10436.1	226.108	2381.74	239.117	3256.51	324.219	87623.7	324.286	5048.19	324.31	3691.62	324.721	39651.5	324.786	2659.84	324.812	2274.55	325.223	8801.68	339.244	166990	339.323	11625.2	339.356	3128.2	339.393	3192.28	339.458	1803.32	340.245	56223.3	340.311	2847.71	341.249
	Plasma 3	646.424	367288	8.196	22.835	378.968	84.0812	1957.21	86.0972	6781.7	129.102	4686.09	169.088	11103.4	170.091	1820.14	183.091	12429.5	184.095	1706.09	226.109	3053.83	239.118	3419.72	324.22	79167.3	324.285	4332.04	324.31	3014.55	324.721	36145	324.794	1905.02	325.224	8639.86	325.724	1669.13	339.244	148741	339.355	4706.1	339.397	3034.28	339.481	1648.9	340.246	47692.2	340.321
57	Plasma 1	618.394	376178	6.655	21.9596	361.106	58.0669	3496.01	86.0975	9691.02	125.082	1583.75	129.102	8237.3	169.088	11265.7	170.09	1990.61	183.091	18545.2	184.095	2838.85	185.096	8795.44	206.154	3995.93	239.118	6594.68	253.132	1899.01	270.149	8928.74	295.179	1567.93	309.196	1579.17	310.204	71604.1	310.266	3548.72	310.297	1475.47	310.706	28642	311.208	6678.41	316.205	1869.51	322.204
	Plasma 2	618.393	370711	6.659	21.9671	361.261	58.0664	1457.13	86.0969	5430.92	129.102	3911.32	169.088	12583.2	170.09	1386.78	183.092	18994.4	184.095	1563.66	185.096	3548.78	206.153	2665	211.086	1468.32	226.108	1389.08	239.118	6829.41	270.147	2620.54	310.204	68180.3	310.267	3948.87	310.292	2798.02	310.706	31006.2	310.797	1396.52	311.208	6652.13	316.203	2255.62	322.204	9392.81	322.705
	Plasma 3	618.393	319129	6.65	22.0496	362.978	86.0963	4218.98	129.101	3154.72	169.088	11000.7	183.091	17548.3	184.094	2409.07	185.097	2076.45	206.152	1953.24	226.108	2000.03	239.116	5309.75	270.148	3382.56	309.193	1771.23	310.203	76130.6	310.265	3867.81	310.296	1687.49	310.705	31122.7	311.206	7580.07	316.204	2079.91	322.203	15197.8	322.705	7196.43	323.208	2700.77	420.203	2125.69	450.187
58	Plasma 1	479.361	311256	15.309	27.3338	237.954	58.0652	5564.11	84.0799	13157.5	86.0954	55057.4	103.122	19785.9	106.064	5289.99	129.099	4537.46	156.148	5624.76	159.089	9771.42	169.086	12677.1	183.089	30511.6	226.108	19040.2	239.116	7453.03	254.139	5559.63	267.147	9695.08	307.178	7494.63	335.172	9676.5	336.179	4420.36	423.31	4692.32	435.309	5283.96	463.332	8846.43	465.346	5832.12	487.331
	Plasma 2	479.363	305524	15.412	27.3699	238.332	58.0638	6817.08	84.0786	13166.9	86.0939	50951.6	103.12	18794.6	106.062	3729	129.098	3250.78	156.146	5732.82	159.087	8400.23	169.084	5288.79	183.088	13915	226.107	6907.73	239.113	3921.73	267.144	4641.75	335.171	3446.32	413.323	2809.18	423.308	5078.84	435.308	6613.86	463.329	10200.8	464.333	3170.39	465.344	4547.53	487.33	22626.8	488.332
	Plasma 3	479.362	383101	15.202	27.4307	238.968	58.0662	11900.8	84.0811	24286.4	86.0966	83204.3	103.123	44352.9	106.065	10067.7	156.149	13428.3	159.091	21350.6	169.088	19083.9	183.091	39059.2	226.109	35063.4	239.117	11269	254.141	12497.6	267.148	18620.6	307.18	11744.7	335.175	19775.9	336.181	10626.7	435.312	10762.4	463.333	23485	465.347	8590.36	487.333	151577	487.423	9927.62	488.336
59	Plasma 1	299.257	207213	7.426	22.5802	191.267	58.0664	4711.23	84.0813	3950.91	86.0973	7487.37	101.059	2123.15	103.123	1209.04	106.065	916.035	129.102	50419.9	129.16	2050.37	130.105	3389.58	169.088	8993.29	170.091	1094.55	172.17	4554.98	183.092	8262.38	184.094	1484.13	198.185	2230.5	208.17	3681.74	239.118	2661.91	296.22	1456.96	317.212	10815.1	317.714	5490.19	318.216	1322.17	323.213
	Plasma 2	299.257	119022	7.43	22.6157	191.645	57.0715	792.834	58.0663	1396.65	84.0811	2553.26	86.0969	4845	101.06	1028.33	106.064	1389.92	129.102	33068.5	129.157	765.93	130.105	1976.9	169.089	9528.57	170.091	868.196	172.169	3023.33	183.091	8265.09	184.094	1021.16	198.184	1813.23	208.168	2657.06	239.118	2786.16	317.212	17522	317.712	8673.69	318.214	2175.24	323.212	9897.54	323.713
	Plasma 3	299.258	76858	7.417	22.6387	191.89	58.0662	1745.77	84.0818	1414.21	86.0965	3629.29	103.122	788.977	129.102	22318.3	130.106	1287.83	154.159	801.966	169.088	7360.27	170.092	1040.88	172.17	1872.54	183.091	6093.79	184.094	1174.57	198.184	1067.49	208.169	1018.52	226.109	858.062	239.118	2425.65	317.211	10262.9	317.714	4002.43	318.214	1205.14	323.213	9075.31	323.714	3567.21	324.216
60	Plasma 1	383.277	509271	5.445	23.4968	199.138	60.081	2430.78	86.0962	4803.26	129.101	20862.7	140.965	5435.35	169.087	4479.37	183.09	4675.52	211.131	2158.67	250.179	2040.87	268.189	40437.9	268.255	1758.36	269.192	5433.11	269.221	10911.9	270.223	1985.54	309.194	2315.69	313.246	5602.65	333.194	1605.32	341.221	3681.71	353.221	3159.87	354.214	3320.74	379.237	2685.18	381.253	25626.9	382.256
	Plasma 2	383.278	242443	5.433	23.5625	199.83	60.0808	881.2	86.0961	2249.39	106.064	850.525	129.101	8601.88	140.965	2713.8	169.085	2992.5	183.09	3384.55	211.132	1105.16	239.116	1096.09	268.189	21958.6	269.193	3362.5	269.22	2708.28	309.195	1688.23	313.247	2948.67	333.195	1412.91	341.22	2133.41	353.221	3724.7	354.216	1961.72	379.235	1259.38	381.253	12381.9	382.256	3398.04	383.267
	Plasma 3	383.278	69658	5.431	23.5582	199.785	60.082	1009.78	84.0805	1189.86	86.0968	2558.8	129.102	6280.25	140.965	2256.16	169.088	2813.84	183.091	4944.33	268.191	9744.7	269.221	1536.99	309.195	1776.58	327.207	909.155	333.195	1998.6	341.221	3950.64	353.223	2885.19	354.215	1958.46	379.238	2805.76	381.254	17706.3	382.256	4806.81	383.267	1757.69	389.222	6943.82	390.224	1642.08	397.189
61	Plasma 1	510.324	388864	15.337	28.0148	244.675	58.0652	7164.44	72.0806	2693.11	84.0803	13486.1	86.0959	45835.9	87.0996	2597.71	103.122	16224.5	106.063	4940.4	145.073	2365.53	156.147	5535.08	159.09	5931.25	161.105	2556	169.086	6460.93	183.09	13872.8	226.108	12038.5	239.115	2237.75	280.155	2475.13	361.189	4240.47	449.328	2403.1	463.338	2633.33	471.405	7857.31	472.407	2641.11	487.331
	Plasma 2	510.326	268169	15.43	28.052	245.064	58.0639	3699.5	72.0793	1617.57	84.079	9244.31	86.0945	26677	103.12	11433.8	106.062	2992.66	129.098	1444.5	156.146	2765.24	159.088	3393.75	161.103	2414.29	169.085	3115.08	183.089	8193.24	226.107	5871.91	239.114	1891.84	280.152	1867.41	361.188	2312.38	435.308	1304.01	449.325	2640.14	463.336	1952.96	471.403	2512.44	487.329	3618.31	488.333
	Plasma 3	510.325	309705	15.242	28.1813	246.415	58.0664	10744.2	72.0814	3893.63	84.0814	24015	85.0815	2550.18	86.0969	66755.1	86.1299	2837.89	87.1001	3895.73	103.123	47936.7	104.126	2482.31	106.065	5675.07	145.075	3692.46	156.149	10273.5	159.091	8790.75	169.088	3507.22	183.092	5743.06	226.11	9185.47	261.207	2534.28	280.156	2548.09	449.329	3541.02	471.407	18011.5	472.411	5572.36	487.333
62	Plasma 1	490.283	235720	11.91	26.3813	227.841	59.0506	2185.63	86.0966	4799.62	129.102	9044.58	169.088	6042.45	183.091	38500.8	184.094	5066.13	226.11	7866.57	239.117	3843.84	240.125	4937.14	352.284	2071.59	360.182	2391.78	401.222	1966.27	402.229	5202.73	429.253	5327.26	437.316	37363.9	438.319	11077.3	439.331	19214.8	440.335	5586.76	444.277	5948.18	445.281	2340.79	461.317	11176.4	462.319
	Plasma 2	490.284	133421	11.941	26.3819	227.848	86.0974	2556.49	129.102	4982.26	169.087	2732.66	183.091	22899.6	184.093	2945.74	226.109	4942.85	239.117	3211.27	240.124	2746.55	281.163	1643.66	349.19	1274.28	391.238	2037.35	401.22	1508.16	402.23	3435.02	429.254	3246.98	437.316	24730.9	438.319	7741.71	439.332	14413.6	440.336	2989.51	444.276	3240.57	447.337	2302.97	461.316	7685.41	462.318
	Plasma 3	490.284	161212	11.922	26.3071	227.065	86.0972	3117.6	129.102	4226.23	169.088	4743.75	183.092	30940.5	184.095	4421.78	226.109	4490.54	239.117	2882.2	240.124	3439.25	360.183	1492.43	401.223	1495.21	402.229	3913.61	429.254	4486.25	430.256	1638.91	437.317	27862.3	438.32	7771.47	439.332	14507.3	440.336	4599.04	444.277	3616.55	445.279	1531.57	447.337	1471.27	461.317	7601.94	462.318
63	Plasma 1	434.33	360466	22.374	26.661	231.567	169.087	49904.7	170.095	52514.9	183.09	128695	239.116	52076.8	281.163	44261.1	333.195	40397.3	373.226	41779.9	423.351	250373	424.347	183456	425.345	66903.1	435.337	82183.4	440.364	74606.3	447.344	484451	448.345	292330	449.344	90790.9	471.357	791557	471.733	58862.5	471.865	47064.1	471.931	39078.5	472.349	698409	472.624	40693.5	473.345
	Plasma 2	434.329	264002	22.412	26.6509	231.461	169.086	49011.6	170.094	48617.8	183.089	124311	239.115	46175	281.162	34929.7	373.224	32629	423.354	420975	423.577	47979.2	423.703	32437.8	424.346	348944	425.342	148554	435.334	58926.5	440.361	65425.4	447.342	494566	448.342	309073	449.342	99905.4	471.35	715275	471.772	35465.8	471.855	34813.9	472.344	589606	472.538	39352.1	473.342
	Plasma 3	434.329	323910	22.37	26.5301	230.192	169.087	95684.2	170.094	79854.7	183.09	241967	184.094	37580.3	226.108	36977.4	239.115	88090.8	281.162	59263.4	321.193	52165.3	333.193	45442	373.224	45336.8	423.347	265227	424.343	189845	425.341	63831.1	435.334	66645.7	440.361	42439.7	447.342	478727	448.342	295746	449.342	91387.2	471.349	760697	471.73	37247	471.789	34444.8	472.344
64	Plasma 1	416.283	355289	16.927	25.7485	222.275	58.0671	15016.5	72.0828	4724.25	84.0821	28728.1	86.0975	119737	86.1309	5091.97	87.1013	6122.64	103.124	41807.6	106.065	7220.87	129.102	16826	145.076	4864.46	156.15	9015.66	159.092	13909.6	169.088	14158	183.093	8706.62	216.149	5047.94	332.259	5921.32	357.265	9838.91	371.281	14067.3	372.285	3724.77	385.297	14497.6	386.301	3503.46	417.291
	Plasma 2	416.283	239367	17.049	25.7106	221.877	58.0668	9744.56	72.0815	1960.83	84.0818	16276.2	86.0973	63791.4	86.1307	2377.53	87.1002	2711	103.123	21081	106.066	8584.75	129.102	7009.02	145.075	2867.12	156.148	4102.14	159.091	7106.96	169.088	10566.2	183.092	4930.86	216.148	2138.48	332.259	5141.3	357.266	4111.36	371.281	7601.87	372.284	1479.1	383.281	2202.21	385.298	5737.3	417.291
	Plasma 3	416.284	334952	16.904	25.8916	223.78	58.0668	17176	72.0824	4921.66	84.082	30822.4	86.0973	113134	86.1307	7372.3	86.1456	6042.9	87.1004	5468.78	103.123	71598.8	106.066	8101.23	129.102	12908.4	156.15	13939.9	159.092	13733.4	169.088	12644.3	183.092	5323.63	332.259	6352.5	357.266	10206.5	371.282	18740	372.285	4341.78	385.298	15769.8	386.3	4418.49	397.297	4194.62	417.291
65	Plasma 1	512.341	365959	16.756	27.8845	243.288	57.0717	1852.46	58.0666	2887.77	71.0871	2086.21	84.0815	2529.31	86.098	11249.3	103.124	4031.52	106.065	3632.44	128.118	2289.31	129.102	7514.96	149.023	8198.99	169.089	3183.39	183.091	5875.13	183.11	2772.44	226.109	2508.37	239.118	3523.17	335.175	4069.4	342.279	16939.2	343.283	4309.96	387.337	2200.52	390.225	2093.47	435.285	2209.31	467.365
	Plasma 2	512.341	249968	16.882	27.8447	242.872	57.0715	3412.07	58.0669	1085.02	71.0869	2411.9	84.0812	1100.25	86.0976	5567.21	103.123	1288.69	106.065	2173.01	129.102	3039.27	130.087	828.209	149.023	9776.37	150.026	1161.34	169.088	1737.59	183.092	5586.5	184.094	1447.32	226.11	1876.54	239.117	2489.18	322.31	1690	335.176	3557.6	342.28	3827.11	390.229	1524.96	435.284	1404.41	463.331
	Plasma 3	512.341	309979	16.744	27.9799	244.285	57.0712	2445.23	58.0661	2209.4	71.0867	2189.22	86.0973	11026.3	103.122	3323.88	106.065	3862.58	128.117	2344.32	129.101	5054.15	149.023	8347.23	169.087	3775.17	183.091	7690.32	183.108	3176.19	226.109	3757.77	239.116	2631.35	322.309	2351.89	335.175	6256.26	342.278	15998.3	343.281	3008.01	387.336	3017.38	390.227	3094.13	435.286	3908.06	467.364
66	Plasma 1	464.338	343834	14.791	27.392	238.775	58.0663	9634.09	84.0811	18128.7	86.0965	63816.7	103.122	27841.6	129.101	11636.4	159.091	11118.1	169.087	21729.8	183.091	75021.7	184.095	9320.42	226.109	19884.6	239.116	44548.4	240.124	25621.8	294.171	14615.2	295.18	31454.3	413.327	14586.9	415.236	9675.78	463.332	18875.6	465.347	63460.1	466.351	22549.8	487.332	214309	488.335	76644.9	489.341
	Plasma 2	464.339	261094	14.916	27.2938	237.746	58.064	11316.3	84.0784	14675.3	86.0937	64373.7	103.12	27363.3	129.099	12097.2	159.087	10555.8	169.085	20217.5	183.087	68446.6	184.091	8936.68	226.106	17868.1	239.113	30674	240.121	21518.8	294.168	9316.35	295.176	26009.1	413.324	9720.48	415.235	31819.6	416.238	9529.36	463.33	25473	465.345	55740.7	466.349	17176.5	487.33	147146	488.333
	Plasma 3	464.338	271453	14.737	27.3885	238.738	58.0661	10710.6	84.081	18205.4	86.0963	69834.9	103.122	30806.3	129.101	9590.99	156.148	10622.3	159.091	12601.4	169.088	18632.8	183.09	61250.5	226.109	18506.6	239.117	35182.9	240.124	20808.7	294.172	13309.5	295.179	26887.7	413.327	13961.6	415.238	11035.2	463.333	21610.1	465.348	54930.1	466.352	17466	487.333	186468	487.412	9996.99	488.336
67	Plasma 1	486.325	274362	16.464	26.9461	233.802	58.0665	2627.99	59.05	1730.12	84.0819	3517.04	86.0974	5932.64	129.102	47270.1	129.16	1640.83	130.106	3683.97	169.087	3815.04	183.091	5143.19	239.116	1994.56	318.279	13220.3	319.282	3156.37	322.31	1673.74	338.305	2187.35	342.277	2443.67	452.326	2074.64	461.316	8959.31	462.32	2389.9	463.332	2863.09	467.364	11805.5	468.367	3713.28	487.333
	Plasma 2	486.326	203849	16.493	26.9537	233.882	46.0669	1119.9	58.0665	2915.96	84.0821	2977.03	86.0978	4366.73	129.102	57034.7	129.161	2384.45	130.105	3939.36	169.089	2451.04	183.091	4642.79	239.117	1552.36	318.28	7447.21	319.284	2561.77	322.311	1920.71	342.277	1148.61	363.336	1185.35	452.327	1564.78	461.316	5130.97	462.321	1921.34	463.331	3259.24	465.346	1458.66	467.364	6736.16	468.366
	Plasma 3	486.325	375048	16.462	27.0385	234.77	84.0816	3412.59	86.0965	4410.7	129.102	29288.5	130.105	2154.39	169.088	3823.27	183.092	8609.93	226.108	2617	239.116	2645.38	283.143	1812.74	318.279	14293.4	319.281	2643.14	322.309	1980.57	363.336	1641.48	452.327	2399.91	461.318	8523	462.32	2502.12	463.331	3986.25	467.364	9161.67	468.366	2815.62	469.32	1986.07	487.333	46974.7	487.421
68	Plasma 1	800.561	292665	18.296	23.0094	381.069	86.0967	5071.18	106.065	2373.33	108.08	1925.92	129.101	4022.64	169.088	5175.47	183.091	14403.1	184.094	2242.18	226.108	3246.79	239.116	3374.92	333.194	1910.12	389.258	2986.85	391.273	4126.89	391.772	1838.64	401.286	55078.1	401.367	3144.67	401.788	31506.5	401.859	2107.98	401.891	1803.31	402.291	7832.64	402.789	1806.15	410.292	3541.66	410.794
	Plasma 2	800.561	256057	18.489	22.9744	380.344	86.0965	4477.33	106.064	2038	129.101	3979.48	169.087	6629.66	183.091	20037.6	184.094	2807.02	226.109	2966.81	239.116	3017.37	294.279	1714.94	389.258	4300.84	391.273	3672.34	391.776	2395.14	401.288	63215.2	401.359	2811.83	401.789	36157.3	401.87	1872.32	402.291	9786.26	402.792	2225.38	410.293	5153.82	410.796	2400.01	426.293	2226.68	435.299
	Plasma 3	800.561	281147	18.301	22.9337	379.502	84.0815	1538.12	86.0968	4768.9	106.065	1226.01	129.101	2023.17	169.088	6593.83	183.092	19758.8	184.094	2739.33	226.11	3248.93	239.118	4741.17	333.195	1867.85	389.258	3930.93	391.272	2901.37	391.779	1831.16	401.288	59898.1	401.369	3227.21	401.79	31681	401.869	1473.34	402.293	8749.81	402.794	2147.16	410.294	4281.63	410.796	1911.24	426.296
69	Plasma 1	357.263	271593	5.619	22.7444	191.677	58.0661	1915.9	86.0962	6888.65	129.101	24875.2	130.104	2616.74	169.088	23293	170.091	3730.69	183.09	5032.4	184.096	1680.49	242.174	23651.2	243.177	2806.1	311.212	176524	311.29	9905.11	311.322	2826.73	311.358	2571.58	312.215	45078.4	312.288	2517.99	313.218	5379.97	321.158	2665.23	382.167	5754.66	397.191	151035	397.317	3920.4	397.369
	Plasma 2	357.263	134596	5.621	22.7811	192.065	84.0801	1045.88	86.0963	2739.21	129.102	9795.73	169.087	12490.4	170.09	1667.12	183.091	3309.85	184.097	1583.39	242.175	12055.8	243.177	1846.7	311.212	143165	311.295	8114.74	311.323	2250.85	312.215	35624.7	312.289	2097.3	313.219	3054.67	321.158	1724.67	382.164	2982.67	397.19	110385	397.316	2433.72	397.356	1214.54	398.193	32942.7	398.294
	Plasma 3	357.262	41205	5.602	22.8135	192.407	86.0967	2724.42	129.101	4031.6	169.088	23884.7	170.091	3419.14	183.092	3956.34	184.098	1525.92	211.085	1467.79	242.175	4061.93	311.213	140286	311.302	7801.87	311.328	2787.68	312.215	33612	312.28	1372.84	313.219	4081.37	382.167	5551.88	397.192	167356	397.265	10611.2	397.294	4853.22	397.335	2721.24	397.37	2281.58	397.425	1612.45	398.194
70	Plasma 1	795.456	39086	6.979	20.524	329.64	58.0669	7656.23	60.0823	2805.74	84.0819	4599.71	86.0974	25175	103.123	2623.49	106.065	4845.03	129.102	14544.6	156.149	1786.47	169.088	2191.72	176.117	3660.61	183.091	3175.88	185.107	2566.08	233.176	2859.97	325.285	1606.04	369.199	10916.9	369.7	5197.97	370.198	2668.48	370.697	1531.39	378.204	3145.86	378.705	2489.32	398.735	3108.27	399.237
	Plasma 2	795.455	37021	6.982	20.609	331.4	58.0669	3337.46	60.0824	2691.62	84.0819	1610.32	86.0977	11586.2	103.122	1224.3	106.065	2183.07	129.102	6132.8	169.087	1658	176.118	1624.61	183.09	2499.4	185.106	2386.6	369.198	9709.79	369.7	6220.61	370.199	3021.87	370.699	1365.9	378.204	2959	378.704	3400.18	398.734	2472.67	399.236	2382.04	399.737	1995.16	408.187	2592.27	408.689
	Plasma 3	795.457	51262	6.971	20.607	331.358	58.0664	4771.37	60.0821	2175.53	84.0819	2214.57	86.0972	10533.9	103.122	1702.02	106.064	2752.35	129.102	5011.26	169.088	1998.08	183.09	2737.44	233.176	1932.44	369.198	13880.5	369.699	6883.6	370.199	3850.38	370.696	2286.24	378.203	5933.67	378.705	3424.85	379.206	2416.44	398.734	3770.21	399.235	2650.75	399.736	1835.32	408.186	3069.85	408.687
71	Plasma 1	467.363	283125	15.305	27.1341	236.03	58.0653	8298.15	84.0798	16262.9	86.0954	72246.5	103.121	25690.2	106.064	6635.33	129.1	8502.04	156.148	6555.51	159.089	13406.4	169.086	12170.4	183.089	28374.8	226.108	16708.3	239.116	7176.03	254.139	5542.99	267.147	9377.85	307.178	6870.83	335.172	8802.7	423.31	6110.22	435.309	5937.41	463.331	24007	464.335	7798.49	465.345	7310.65	487.331
	Plasma 2	467.364	248594	15.419	27.1576	236.276	58.0641	12706.9	84.0788	20998.5	86.0941	87752.3	87.0974	4203.83	103.12	32942.8	106.062	6665.84	129.098	6644.16	156.146	9649.61	159.088	16066.5	169.084	5784.17	183.088	15464.7	226.107	6919.61	239.113	4636.6	267.144	4958.47	413.324	4951.49	421.292	4157.34	423.308	7218.02	435.309	9007.96	463.329	38824.1	464.333	12151.5	465.344	8868.33	487.33
	Plasma 3	467.363	282325	15.207	27.2823	237.582	58.0662	13431.4	84.0811	26984.2	86.0966	97036	103.123	50081.2	106.065	11328	156.149	15356.9	159.091	24554.8	169.088	19312.1	183.091	39297.5	226.109	34161.6	239.117	11212.2	254.141	12763	267.148	19045.9	307.181	11707.3	335.175	19926.7	336.181	10560.3	435.312	10990.8	463.333	35230.2	464.336	11830.1	465.347	9139.24	487.333	146663	487.423
72	Plasma 1	1125.66	75120	22.517	24.0792	401.258	108.079	4857.24	129.1	8726.8	169.086	5678.17	183.089	21323.5	239.116	9259.31	294.277	8297.03	320.293	13019.3	389.257	12653.1	446.327	6734.6	447.335	5606.98	449.352	10128	450.353	4255.63	455.333	7233.33	455.835	5026.28	456.341	7015.52	457.35	5457.05	464.338	8796.2	464.84	5492	465.346	27415.2	465.849	16990.4	466.351	5380.08	481.341
	Plasma 2	1125.66	88796	22.51	24.0415	400.481	106.063	6128.79	129.1	9764.28	169.085	10428.1	183.088	30450.5	226.106	7762.86	239.114	14220.8	294.275	8996.71	318.275	7336.81	389.254	16970.1	446.324	7014.55	447.332	7378.84	449.348	18266.3	455.331	11155.2	455.832	7606.7	456.338	11435.6	464.335	26350.4	464.837	16009.4	465.342	49934.3	465.845	29889	466.346	10756.7	481.338	11762.1	534.295
	Plasma 3	1125.66	54821	22.509	23.979	399.192	129.099	5093.89	169.086	7383.09	183.088	22078.8	239.114	8967.52	294.274	4364.76	320.289	3745.95	389.253	11403.6	447.331	3805.36	449.347	14160.7	450.348	4265.7	455.329	5474.54	455.831	4043.3	456.337	6262.93	457.342	3597.81	464.334	7500.27	464.836	5085.98	465.341	21223.8	465.843	13889.3	466.347	5879.75	481.336	9252.34	482.341	3188.68	534.292
73	Plasma 1	484.309	345943	11.666	26.8621	232.95	59.0505	15296.3	86.097	4693.2	129.102	7488.85	169.088	6555.03	183.091	15324.4	184.094	1734.36	226.109	5346.82	239.117	5081.43	253.134	2895.5	262.143	5500.61	293.164	2055.04	322.309	1720.68	333.196	6544.13	334.202	1885.01	415.237	3551.15	459.299	1664.74	461.317	12226.9	462.319	3780.16	463.332	4063.71	485.316	32500	486.32	11111.4	487.326
	Plasma 2	484.308	222345	11.705	26.8143	232.449	59.0504	9262.83	86.0967	2836.01	129.101	4979.07	169.088	3827.29	183.091	11254.9	184.096	1843.05	226.108	3573.31	239.117	2564.46	240.122	1456.45	253.131	1728.17	262.142	1960.45	293.164	1245.48	309.197	1900.39	333.195	3305.45	437.316	1355.62	447.338	1207.23	461.317	9165.18	462.321	2725.15	463.332	1589.03	485.316	17217.4	486.32	6484.11	487.33
	Plasma 3	484.309	241499	11.686	26.8009	232.309	59.0507	9123.12	86.0972	5978.21	129.101	5042.62	169.088	6567.19	183.091	14459.8	184.095	2301.17	226.11	4730.69	239.117	3124.98	240.124	2137.81	253.133	2169.47	262.143	4003.1	293.165	1853.71	307.2	1912.41	322.31	2006.76	333.195	3731.32	415.239	2233.39	461.317	10679.4	462.322	2521.69	463.331	1958.18	485.317	21551.6	486.32	7513.5	487.329
74	Plasma 1	484.31	350014	11.009	26.1447	225.44	58.0664	1738.09	86.0972	2992.48	129.102	9054.89	169.088	2677.73	183.092	6157.76	185.107	3992.99	226.11	1753.51	239.117	3290.69	333.125	1937.45	333.196	2268.41	409.286	16245.1	410.289	4007.43	437.317	7672.75	438.32	2712.75	439.333	34153	440.336	10642	445.248	6008.48	459.301	2310.91	461.315	1932.06	463.331	5916.32	464.334	1955.3	485.317
	Plasma 2	484.309	203209	11.027	26.1525	225.523	86.0965	2028.87	129.101	5563.98	169.086	1357.53	183.091	4034.63	185.105	1447.43	226.108	1618.88	239.117	1624.69	333.197	1372.76	409.285	9415.98	410.289	2218.84	423.338	1068.74	425.315	1145.55	437.317	4447.54	438.32	1342.19	439.333	24360.7	440.336	6442.39	445.25	2991.69	447.338	2573.06	461.318	1027.76	463.332	3224.05	467.307	1028.83	485.317
	Plasma 3	484.31	255413	11.011	26.1319	225.307	84.081	1363.8	86.0968	2645.98	129.101	4488.08	169.087	2082.55	183.091	4829.52	185.106	1881.2	226.109	1747.89	239.117	1704.46	333.121	1855.48	333.197	2252.2	409.286	13210.3	410.288	3778.34	437.316	5515.74	438.32	1895.49	439.333	25818.4	440.336	8067.65	445.25	4512.63	447.337	1293.84	461.314	1211.95	463.332	2767.45	467.306	1158.35	485.318
75	Plasma 1	465.345	268569	15.311	26.848	233.06	58.0654	11891.2	84.0798	18801.6	86.0955	88770.4	103.121	32569.8	106.064	7757.63	129.1	11916.8	156.148	7522.79	159.09	15668.8	169.086	10068.3	183.089	21864.7	226.108	11714.5	239.116	5739.12	267.147	6486.48	316.262	5445.19	335.172	5688.72	352.283	4505.1	423.31	5569.62	435.309	4957.5	463.331	51425.8	464.335	16433.1	465.344	7462.25	487.331
	Plasma 2	465.347	232190	15.422	26.8881	233.481	58.0642	16081.7	72.0794	4842.6	84.0789	22202.9	86.0941	100440	87.0975	4830.71	103.12	38013.6	106.062	8035.21	129.099	8656.27	156.146	10611.7	159.088	19100.2	169.084	4231.32	183.088	10508.8	226.106	3932.43	352.28	4668.61	413.324	5013.98	421.293	5428.62	423.309	6553.03	435.308	6831.53	451.329	4366.08	463.329	71039.6	464.333	23457.6	465.342
	Plasma 3	465.346	291112	15.213	26.9773	234.415	58.0662	16249.9	84.0811	29868.6	86.0966	117422	103.123	58548.1	106.065	12921	129.101	11921.8	156.149	17668.3	159.091	28103.1	169.088	15144.1	183.091	31009	226.109	24028.3	239.117	8690.91	254.141	9780.62	267.148	14468.7	307.181	8265.18	335.175	13981.7	336.181	7460.23	435.312	8422.87	463.333	61699.9	464.336	21295.4	465.345	7787	487.333
76	Plasma 1	460.309	315694	10.365	25.6078	220.133	84.0808	1621.53	86.0967	3153.9	129.102	14607.5	169.087	1885.34	183.091	2692.66	185.107	18873.2	186.11	3093.03	223.132	4021.72	227.116	2963.41	239.117	1891.4	315.112	2695.55	333.123	7710.84	397.283	1891.15	403.275	2251.26	423.301	4868.98	424.303	2026.84	435.301	6639.8	437.314	1783.59	445.249	19196.5	446.253	5939.3	461.317	72296.1	461.403
	Plasma 2	460.309	215179	10.38	25.6012	220.063	86.0965	968.965	129.102	7507.96	169.087	1220.13	170.094	1163.73	183.09	1707.38	185.107	9758.42	223.131	3132.97	227.117	2002.81	239.117	1046.9	315.112	1449.04	333.123	4312.05	334.126	907.008	397.283	1564.94	403.273	1442.62	423.299	3065.21	425.315	943.336	435.3	2990.94	436.304	1195.19	437.316	1203.03	445.249	9669.02	446.253	2279.91	461.316
	Plasma 3	460.309	260425	10.365	25.5581	219.612	86.0969	2457.96	129.101	3337.82	169.088	1533.56	170.095	907.74	183.091	2880.32	185.107	11293.8	186.109	1105.67	227.117	3418.78	315.112	1356.64	333.123	3786.27	334.125	965.109	397.285	1102.89	403.274	2842.47	423.299	3727.93	425.316	1428.19	435.3	5501.44	436.303	1016.19	437.313	1654.2	445.248	6733.25	446.251	1918.91	461.316	52659.1	461.394
77	Plasma 1	850.576	285263	15.727	23.7527	396.069	55.0556	3926.15	57.0716	8868.74	71.05	10414.7	83.0497	13850.9	86.0967	2401.63	101.059	3006.6	156.08	2408.07	169.088	8783.04	170.091	1590.78	175.015	75711.1	175.068	3857.2	176.018	4702.63	183.091	17903.2	184.096	2669.54	226.108	1470.33	227.046	4359.25	231.077	2694.04	239.117	5305.83	240.123	2079.35	264.232	4979.95	275.068	6986.09	318.278
	Plasma 2	850.577	240546	15.836	23.7792	396.617	55.0558	943.031	57.0712	4797.77	58.0659	1029.49	71.0508	4426.42	83.0498	6255.13	86.0966	1616.64	129.101	1282.38	156.08	2005.45	169.088	10030	170.091	1144.02	175.015	35189.3	175.062	1117.01	176.018	1609.72	183.092	16042	184.095	1612.59	226.109	2240.07	227.046	1658.71	231.078	2017.68	239.117	2972.29	240.123	1619.56	264.232	4090.87	275.067
	Plasma 3	850.577	253723	15.718	23.788	396.799	55.0562	2306.4	57.0717	7019.9	71.0503	8850.9	83.0501	8988.83	86.0975	2301.14	101.059	2661.31	129.102	1496.89	156.08	1962.07	169.088	9573.74	175.015	50614.9	175.061	2129.3	176.019	3388.69	183.092	15257.7	184.095	1881.89	226.109	1298.76	227.046	2325.08	231.078	2273.37	239.119	4937.58	240.124	2274.68	264.232	3402.25	275.068	7028.7	331.131
78	Plasma 1	362.236	299183	9.194	24.1551	206.483	58.0669	3628.41	84.0817	1202.73	86.0976	4838.31	101.06	1279.41	106.065	2113.01	129.103	12567.6	130.104	840.266	149.023	1076.87	169.088	13755.4	170.092	1585.81	183.091	3250.27	207.139	1027.28	210.184	1048.49	211.087	1503.06	214.181	2872.72	254.212	3467.86	264.197	1069.47	265.133	2206.51	268.227	5071.8	284.222	2572.98	284.258	2234.15	363.244
	Plasma 2	362.236	209943	9.205	24.1805	206.751	58.0664	1475.58	84.0811	1206.05	86.0966	2390.26	101.06	918.455	103.123	603.001	106.065	2465.49	129.102	6612.63	149.022	650.063	169.088	6781.56	170.09	628.755	183.091	2068.19	207.138	985.787	211.085	1009.75	214.181	2439	254.21	1754.17	264.195	735.285	265.132	1221.81	268.226	1908.6	284.221	3758.23	285.225	1088.94	363.244	34699.9	363.31
	Plasma 3	362.236	268833	9.19	24.2379	207.357	58.0667	698.609	84.0818	1080.01	86.0979	2646.32	101.061	1116.78	103.123	699.345	106.065	2773.27	129.103	5396.49	169.089	12980	170.091	1017.4	183.092	1398.78	207.137	822.755	211.086	1361.63	214.18	1448.17	226.108	681.316	254.211	2373.24	259.236	787.549	265.133	1767.75	268.227	1945.45	284.221	1223.78	363.244	59279.1	363.315	2475.07	363.342
79	Plasma 1	473.36	348552	14.79	27.1189	235.786	58.0664	15620.9	84.0811	25419.6	86.0965	102534	103.122	44889.8	129.101	22924.9	156.148	13470	159.091	16872.1	169.088	19965.6	183.091	69928.8	226.109	15791.1	239.117	43915.1	240.123	24208.4	294.171	13997.4	295.18	30392.9	340.263	11455.1	399.311	12901.2	413.327	20963.6	463.332	54029.6	464.335	17292.4	465.347	61549.8	466.351	21344.2	487.332
	Plasma 2	473.361	229699	14.906	27.1012	235.601	58.064	13201.8	84.0785	17409.6	86.0937	80284.2	103.12	33089.5	129.099	15764.7	156.145	10080.7	159.088	12998.7	169.084	18625.9	183.087	59428.5	226.106	13509.9	239.113	28532.7	240.121	19869.4	294.169	8948.5	295.176	24257.4	340.26	9038.98	413.324	11671.3	415.235	24602.5	463.33	41342.4	464.334	12632.8	465.345	52893.7	466.349	15875.9	487.33
	Plasma 3	473.36	198300	14.741	27.1699	236.32	58.0662	17308.2	84.081	29169.6	86.0963	111237	103.122	51999.6	106.065	13008.6	129.101	17336.8	156.149	15614.2	159.091	20145.3	169.088	18751.7	183.09	61454	226.109	17103	239.117	36721.2	240.124	21354.5	294.172	13445	295.179	27796.8	399.312	15624.4	413.327	20190.1	463.332	58228.9	464.336	17550.6	465.348	56534.7	466.352	17563	487.333
80	Plasma 1	460.309	324144	11.856	27.022	234.956	59.0507	12688.3	84.0813	2293.3	86.0971	3923.5	129.102	6951.89	169.088	4552.9	183.091	11528.2	184.095	1680.56	226.11	3158.5	239.117	6910.55	240.124	1871.26	281.164	4690.94	321.196	1774.62	349.19	3545.55	350.195	1783.88	391.237	1586.15	439.332	3055.98	461.317	22376.7	462.319	7559.91	463.331	6655.6	464.334	2348.19	485.317	7034.37	486.318
	Plasma 2	460.309	198675	11.901	27.0173	234.907	59.0505	8595.51	84.0802	1407.79	86.0966	2621.48	129.102	5394.35	169.087	3109.83	183.091	8703.64	226.109	2630.1	239.117	5438.84	240.123	1695.65	268.155	1309.83	281.163	3553	293.163	1199.45	321.194	1530.42	322.31	1378.3	349.191	3206.76	391.239	1548.57	439.332	1839.71	461.317	17599.6	462.318	5609.04	463.331	4794.86	464.333	1556.35	485.315
	Plasma 3	460.309	233527	11.882	26.9732	234.445	59.0505	6921.23	84.0814	1951.73	86.097	2580.42	129.102	4286.99	169.088	4499.69	183.091	11391.3	184.093	1992.41	226.109	2619.79	239.117	5076.59	240.123	2784.28	253.132	1170.51	268.154	2276.9	281.164	4205.52	321.194	2294.48	349.191	3303.23	391.237	2163.6	439.333	1463.4	461.317	16888.6	462.319	4690.41	463.331	6058.93	464.334	1996.41	485.317
81	Plasma 1	478.366	260087	14.948	27.6085	240.843	58.0655	3785.33	84.0807	7038.2	86.0961	27392.3	103.122	12645.3	106.064	6445.98	156.148	4430.78	159.09	9313.35	161.105	2254	169.087	3140.72	176.117	8623.21	183.091	8199.28	226.108	4647.28	239.115	2651.01	415.237	11861.6	416.241	3508.26	425.327	2905.33	437.324	2959.01	439.342	2421.94	462.347	3186.43	465.347	4941.09	487.332	14377.2	488.335
	Plasma 2	478.367	206548	15.059	27.6361	241.133	58.0631	4979.62	84.0778	9556.02	86.0928	29139.2	103.119	15981.3	106.061	7326.62	156.144	3901.34	159.087	9454.24	169.083	4902.38	176.113	11223.4	183.087	11896.8	226.105	6173.01	239.112	4737.77	415.234	11835	416.237	3009.41	425.324	4108.58	437.322	2891.62	439.338	2580.61	462.343	3554.74	465.343	2962.36	481.282	3388.61	487.329	24297	488.333
	Plasma 3	478.365	287128	14.885	27.6325	241.095	58.0659	5094.04	84.0807	9635.55	86.096	35020.3	103.122	20235.1	106.064	9066.7	156.149	7267.45	159.09	11280.8	169.086	4362.7	176.117	12872.6	183.09	12543	226.108	5985.07	239.116	3938.63	415.238	27260.8	416.241	7090.16	425.327	5135.18	435.311	2610.61	437.327	3693.78	462.346	3943.37	465.347	5873.13	481.285	4935.31	487.332	16601.7	488.335
82	Plasma 1	430.254	194274	9.43	23.4052	197.438	57.0716	13385.7	58.0686	1157.08	71.0871	6275.57	84.0823	1491.66	86.0973	4786.97	101.06	4665.65	106.066	3029.33	129.102	10319.3	149.023	45925.6	149.068	1943.73	150.026	3629.02	161.133	4374.15	169.089	2427.45	183.09	3011.46	190.158	1158.2	210.185	2573.8	239.117	1142.73	246.185	17493.7	247.189	2443.75	260.2	1786.26	331.228	21872.1	331.73
	Plasma 2	430.254	112024	9.444	23.4561	197.972	57.0716	15616.1	58.0741	917.837	71.0868	5933.85	72.0895	891.917	86.0973	2399.65	101.06	3957.62	106.065	3254.3	129.102	5589.73	149.023	57328.2	149.067	2616.37	149.085	1845.72	150.026	4375.73	161.132	2384.12	169.087	2152.05	183.09	1817.11	210.185	2070.92	246.185	10117.1	247.188	1724.62	260.2	1337.91	331.227	13179.1	331.729	7412.91	352.232
	Plasma 3	430.254	99677	9.425	23.4796	198.219	57.0716	18666.8	71.0868	7604.02	86.0972	2443.72	101.06	4927.63	103.122	911.202	106.065	2809.14	129.102	6600.89	149.023	72541.1	149.073	3771.57	149.106	1194.47	150.026	4940.93	161.132	2862.42	169.087	1494.91	183.09	1888.16	210.185	1030.94	246.185	11745.5	247.188	1860.17	331.228	14449.7	331.729	5175.26	332.231	1714.57	352.234	1014.49	398.265
83	Plasma 1	449.362	365527	13.463	26.5721	230.401	58.0663	7714.21	84.081	5699.46	86.097	22834.1	103.123	9479.24	129.102	35938.2	161.107	11526.1	169.088	6648.38	183.091	16873.9	226.109	7422.05	239.117	5311.98	316.263	22670.9	318.278	24445.6	319.282	5352.91	340.263	7435.91	439.332	23267	440.335	7121.08	461.316	16593	463.332	14281.8	465.348	68883.1	466.351	23172.1	485.316	5676.01	487.332
	Plasma 2	449.363	186305	13.538	26.5521	230.191	58.0663	4541.5	84.0815	3795.21	86.0974	11292.7	103.123	4236.54	106.065	3245.2	129.101	12395.5	161.107	5885.66	169.088	4157.89	183.091	8682.56	226.109	5061.77	239.117	3169.59	316.264	9747.28	317.267	2650.86	318.279	4985.13	340.263	3767.52	439.333	15192.2	440.336	4294.67	461.316	8192.61	463.332	6871.81	465.348	39504.4	466.351	13384.2	487.332
	Plasma 3	449.362	169881	13.435	26.5227	229.882	58.0674	5736.24	84.0822	6873.49	86.0977	19157.9	103.123	6458.6	129.102	14165.5	161.107	8471.71	169.089	6310.42	183.092	16163.6	226.11	6103.17	239.118	4371.36	316.265	10920.1	318.28	4473.08	439.334	13008	440.336	5090.15	461.318	13676.7	462.32	4657.14	463.333	10040.5	464.336	4173.15	465.349	50247.7	466.353	17311.7	485.317	5239	487.333
84	Plasma 1	457.368	278405	22.432	26.8643	233.346	161.106	24722.6	169.087	32332.1	170.094	25555.2	183.09	74634	423.362	561416	423.685	54880.6	423.755	52818.2	423.884	40894.4	423.949	35426.4	424.025	31883.8	424.111	28222.5	424.35	500575	424.618	31606.6	424.695	30297.8	425.344	240527	426.348	32280.6	435.337	34283.9	440.363	79438.5	447.337	198020	448.34	61710.2	471.351	484404	472.347
	Plasma 2	457.366	202842	22.451	26.8456	233.15	169.086	34848.3	170.093	30151.1	183.089	85773.7	239.115	28935.7	423.358	560275	423.709	41632.2	423.757	38405.8	423.815	41224	423.9	38720.2	423.98	29380.9	424.036	25830.4	424.347	495314	424.624	29642.9	424.728	27845.6	425.342	227773	426.345	29969.4	435.334	32113.7	440.36	57520	447.334	214794	448.337	83159.7	471.347	500526	472.343
	Plasma 3	457.366	237708	22.424	26.7123	231.752	161.105	25087.9	169.086	65150.1	170.094	42921.6	183.089	145579	226.107	24355	239.115	48533.9	281.162	30894.9	321.192	22719.7	373.224	22511.8	423.355	643611	423.759	47667.3	423.865	43608.9	424.345	559144	425.341	245266	426.346	30729.2	435.333	32660.2	440.359	50713	447.333	175540	448.336	56913.4	471.343	506796	472.341	365912	472.502
85	Plasma 1	512.341	269795	16.221	28.0111	244.611	58.0668	5314.72	72.0812	2147.24	84.0818	11738.4	86.0974	36013.9	86.1306	1440.48	87.1008	1670.59	103.123	18535.1	106.065	2197.92	145.076	1450.24	156.149	3513.51	159.091	1986.79	169.087	2846.34	183.092	6660.82	226.11	2432.68	239.117	2953.39	240.124	1723.41	463.332	3894.75	471.406	9541.47	472.409	4802.81	489.348	11578.7	490.353	3521.32	511.334
	Plasma 2	512.341	185929	16.27	27.9891	244.382	58.0668	3179.08	84.0819	6777.02	86.0978	16837.2	87.1006	909.078	103.124	6996.04	106.065	1158.7	145.075	1506.83	156.15	1523.94	159.092	1103.59	169.088	990.907	183.091	4578.41	226.109	1108.19	239.117	1686.94	240.123	954.696	363.24	873.855	463.333	3777.31	464.335	1358.26	471.408	8175.73	472.409	2503.16	489.348	4963.4	490.351	1712.45	511.333
	Plasma 3	512.341	260185	16.217	28.0638	245.162	58.0664	3245.95	72.0816	993.164	84.0812	8374.61	86.0971	23966.7	86.1308	1341.9	86.1446	970.809	103.123	14589.2	106.064	1459.91	145.075	1423.93	156.149	2371.34	159.092	1549.89	169.086	1413.53	183.091	2881.12	226.109	1553.66	239.116	1439.89	321.195	1214.68	463.332	2319.11	471.406	7028.56	472.408	1906.1	489.349	4822.81	490.349	1651.32	511.332
86	Plasma 1	420.241	166566	5.857	24.4265	208.315	86.0967	2415.16	129.102	9025.83	169.088	9203.08	183.091	3141.97	185.107	10923.3	186.109	1406.94	200.932	1901.25	212.163	1076.24	227.117	16450.5	228.121	2667.16	241.097	1730.2	282.205	4244.72	283.209	1001.44	284.222	1371.03	307.2	2296.34	333.195	2586.11	353.223	3135.39	354.225	1052.06	355.239	7017.68	381.254	1627.36	383.27	13445.9	384.272
	Plasma 2	420.241	78723	5.847	24.4189	208.236	86.0973	2231.16	129.102	5479.72	169.089	5775.73	183.091	1877.08	185.107	8910.58	186.109	785.247	200.93	986.846	227.118	16174.9	228.12	1097.24	241.096	2156.11	282.207	2986.41	307.2	811.947	327.262	694.431	333.197	2028.9	353.223	2757.67	354.227	629.809	355.238	7624.73	356.24	2505.53	381.254	1743.83	383.27	13372.6	384.273	2952.69	414.179
	Plasma 3	420.241	134422	5.846	24.4524	208.587	60.0825	697.513	86.0961	1993.76	129.102	2199.85	169.089	6735.97	170.091	977.481	183.091	2012.66	185.107	10795.1	186.109	883.578	200.932	867.041	226.107	751.325	227.117	19379.2	228.121	3593.27	241.095	2161.66	333.195	2011.28	353.223	4857.63	354.226	787.65	355.239	9704.77	356.239	1929.46	364.176	1491.33	381.254	1140.45	383.27	6613.73	384.272
87	Plasma 1	822.546	251792	12.05	22.9118	378.878	58.0661	1042.7	84.0805	1251.83	86.097	1707.18	129.101	3587.9	156.08	3639.75	169.088	17831.2	170.092	2627.73	183.091	28690.2	184.094	2159.05	211.086	1125.02	226.109	3577.57	239.118	7308.65	240.124	4038.85	253.133	1687.2	266.248	5952.2	267.25	1083.57	281.164	1274.37	333.196	13617.5	334.2	3046.19	390.264	1172.28	400.279	1489.14	405.255
	Plasma 2	822.545	215402	12.14	22.9153	378.951	86.0962	1631.57	129.1	1591.78	156.08	2213.57	169.088	12450.7	170.091	2026.33	182.095	845.143	183.091	22492.9	183.143	748.03	184.094	3096.18	211.085	1030.6	226.109	3266.54	239.117	7817.77	240.124	3132.99	253.132	906.224	266.248	3666.74	267.249	910.565	319.18	936.327	333.196	9384.84	334.198	2492.77	337.229	1219.41	400.278	1072.33	400.782
	Plasma 3	822.545	240468	12.074	22.8982	378.597	55.0558	924.701	57.0719	1031.51	86.0968	1516.01	129.101	1184	156.081	2604.8	169.088	13808.2	170.091	2080.48	182.096	1213.95	183.092	25509.3	184.095	2841.45	211.086	1093.32	226.11	2834.32	239.118	9176.21	240.123	2594.11	253.134	860.184	266.249	4970.03	268.154	856.207	281.165	913.92	333.196	12391.1	334.2	2554.54	390.264	1246.46	400.28
88	Plasma 1	406.225	99110	6.655	25.3063	217.795	58.0664	1550.29	84.0803	787.286	86.0969	2786.04	129.102	6180.5	142.132	1049.79	156.08	12490.2	157.082	1356.66	169.088	4592.66	183.091	1610.02	310.236	1521.4	321.159	6074.84	322.161	1945.93	331.181	1886.76	349.19	1294.96	350.161	3093.33	351.166	2328.95	381.252	927.665	421.211	1303.18	437.28	11530.3	438.282	3635.58	439.289	934.187	451.291
	Plasma 2	406.225	46637	6.653	25.285	217.571	58.0661	534.205	86.0969	3182.65	129.102	2716.91	142.133	454.848	156.08	6901.75	157.082	1208.99	169.087	2870.63	183.09	1268.05	227.118	403.019	310.237	1069.71	321.159	2798.39	322.162	606.36	331.18	1514.16	338.231	472.639	349.19	558.521	350.162	1221.75	351.168	985.588	367.238	566.323	421.21	484.777	437.279	9077.02	438.283	3147.02	439.292
	Plasma 3	406.225	38318	6.649	25.4132	218.921	58.0659	341.048	84.0797	583.684	86.0962	2673.41	106.064	367.454	129.102	2130	142.133	444.387	156.08	5266.07	169.087	2913.83	183.09	1102.71	227.115	547.68	240.124	1748	267.108	366.712	310.236	361.036	321.158	2724.95	322.164	483.11	331.179	2073.64	332.183	423.042	349.189	474.919	350.16	676.701	437.279	10242	438.28	2458.59	439.292
89	Plasma 1	453.346	209581	15.301	26.7377	232.078	58.0654	16200.9	72.0806	4895.83	84.0799	26078.8	86.0956	115958	103.121	41689.9	106.064	9455.64	129.1	17743.1	156.148	9930.21	159.09	20778.1	169.086	10825.4	183.089	23379.8	226.108	12102.9	239.116	6343.42	267.147	6323.16	316.262	7807.13	335.173	5543.54	421.294	5652.56	423.31	5917.18	463.331	69082.1	464.335	21802.6	465.343	7340.56	487.331
	Plasma 2	453.347	199437	15.405	26.7269	231.964	58.0641	16560.8	72.0792	4972.92	84.0788	22725.5	86.094	103003	87.0973	4465.91	103.12	42610.4	106.062	8134.76	129.099	10895.1	156.146	11389.5	159.088	18944.9	169.084	4516.34	183.088	11156.4	226.106	4756.76	316.26	4463.88	409.293	4344.67	421.293	5763.01	423.309	5431.78	435.308	5649.99	451.329	4366.02	463.329	69005.7	464.333	24521.5	465.341
	Plasma 3	453.346	252681	15.199	26.8491	233.246	58.0662	18150.7	84.0812	31919.8	86.0966	130172	86.1303	8061.04	87.1006	7430.42	103.123	64155.5	106.065	13952.9	129.101	13449.5	156.149	18756.9	159.091	30475.1	169.088	12097.1	183.091	25504.3	226.109	18313.6	239.117	7246.76	254.14	7560.65	267.148	11034.4	335.175	9721.41	399.312	7805.57	421.297	7434.88	463.333	71900.8	464.336	25046.4	487.333
90	Plasma 1	564.357	223745	11.74	28.4942	249.065	86.097	2625.89	103.122	1825.02	129.102	2103.4	169.089	2072.75	183.091	6669.53	184.094	718.723	226.109	1607.54	239.117	3045.14	240.121	1321.63	281.163	1051.13	295.179	1447.68	338.233	1429.53	367.237	2376.33	368.24	573.645	389.222	602.897	461.28	665.432	491.291	16392.7	492.295	4494.07	493.3	754.003	519.359	1005.25	533.374	5897.95	534.377
	Plasma 2	564.357	199009	11.796	28.472	248.834	86.0964	2462.69	103.121	520.58	129.102	813.984	169.088	1881.27	183.092	5892.73	226.109	1653.84	239.117	3085.95	240.123	844.556	259.168	543.805	281.164	1281.43	295.182	1048.78	338.235	809.554	367.237	1589.28	451.292	535.853	461.279	1257.18	491.291	14391.3	492.294	3985.07	493.3	701.665	519.358	1381.14	533.374	2755.66	534.374	1007.51	547.354
	Plasma 3	564.357	238353	11.763	28.4431	248.533	86.0965	2595.53	103.123	979.347	129.101	820.488	169.087	1371.21	183.092	6872.57	226.108	1202.6	239.118	2623.27	240.121	764.97	295.179	830.593	309.195	848.105	338.233	776.743	367.238	2198.2	368.24	444.112	451.296	491.332	461.279	869.989	491.291	14728.4	492.295	4667.09	493.297	713.698	519.359	928.889	533.375	2811.21	534.379	689.52	547.353
91	Plasma 1	632.41	227120	7.342	22.4009	370.112	58.0669	3295.37	86.0974	9110.43	129.102	20970.1	169.088	32232.2	170.091	3439.72	183.092	57600.7	183.14	2557.8	184.095	9350.37	198.185	6326.52	208.169	2554.89	226.11	4430.34	239.118	31238.8	240.122	6721.53	253.134	10727.4	267.149	3323.46	281.166	3397.36	295.18	5923.19	317.212	45636	317.714	22241.2	318.215	4673.11	323.212	81394.8	323.285
	Plasma 2	632.41	238658	7.349	22.4566	371.272	86.0971	5054.76	122.969	2189.9	129.102	10969.2	169.089	20157.9	170.091	2625.55	183.092	35209.7	184.096	4533.29	198.185	3396.76	211.087	1913.74	226.11	1983.19	239.118	16466.9	240.122	4156.14	253.134	5927.61	281.165	2144.03	295.181	2336.31	317.213	50087	317.277	2467.42	317.713	25448.8	318.216	4880.06	323.213	56147.9	323.285	3358.28	323.714
	Plasma 3	632.41	191315	7.338	22.4961	372.092	86.0972	5041.71	122.968	2901.6	129.102	11951.8	169.088	29998.5	170.091	3444.61	183.091	56466	184.096	8276.35	198.184	2270.52	211.086	2477.86	226.109	4040.87	239.118	25858	240.123	5396.82	253.133	8550.32	267.149	2981.39	281.165	3351.57	295.179	4580.5	317.212	47083.9	317.715	13426	318.215	3491.65	323.212	98270.2	323.285	6224.4	323.714
92	Plasma 1	510.324	273293	15.08	27.802	242.451	58.0651	2111.43	84.0801	5669.68	86.0957	14832.8	103.122	7989.29	106.063	4242.65	156.147	2300.34	159.089	5699.12	169.087	3587.39	176.116	5187.7	183.09	11004.3	226.108	8593.6	239.116	4009.43	267.147	2905.35	279.148	2449.71	307.178	2299.42	321.193	2164.31	335.174	3567.66	336.178	1802.8	425.327	2313.9	437.325	1921.7	487.332	31096.9	488.336
	Plasma 2	510.326	147296	15.136	27.8204	242.643	58.0625	1147.05	84.0773	4523.32	86.0929	13192.8	103.119	6373.42	106.06	4687.07	156.143	1936.65	159.087	4535.9	169.083	2034.53	176.113	5487.6	183.086	6756.6	226.105	5737.52	239.113	2510.92	254.134	1411.49	267.144	1371.58	307.174	1385.16	321.189	1499.57	335.17	1425.75	415.231	1537.82	425.323	1325.58	439.339	2435.84	487.329	20840.1	488.333
	Plasma 3	510.323	236311	15.046	27.8098	242.532	58.0656	2164.45	84.0807	4138.78	86.0965	12132.9	103.122	5506.79	106.064	2683.58	156.147	2318.73	159.09	4054.02	169.087	3038.29	176.116	4471.09	183.091	8505.17	226.109	6531.73	239.116	2653.1	267.147	2032.77	279.148	1378.07	307.179	1427.27	321.195	1390.08	335.174	2362	437.327	1532.28	439.342	1354.97	453.359	1410.41	487.332	22478.8	488.335
93	Plasma 1	488.34	248524	15.563	27.552	240.117	58.0661	2541.15	84.0809	8773.7	86.0968	13493.6	103.122	1309.17	129.1	3784.28	145.074	3324.22	169.087	1787.99	183.09	6858.09	216.148	2434.18	239.116	4858.5	318.278	19991.8	319.281	4718.5	337.226	1987.42	361.226	2770.9	363.335	1616.03	463.331	2195.5	471.407	25229.1	472.41	7729.08	487.329	1494.08	489.348	10567.1	490.351	2447.48	498.4
	Plasma 2	488.342	199310	15.59	27.5881	240.495	58.0657	4764.39	84.0806	12771.2	86.0962	17629.8	129.1	3200.81	145.073	2543.21	169.087	1655.78	183.09	5880.56	216.148	2019.54	226.108	2127.5	239.116	4717.64	318.278	9481.93	319.281	1994.45	337.226	1684.34	361.225	1523.39	463.332	4605.28	465.345	1619.03	471.406	31797.3	472.409	9108.51	473.413	1597.25	487.33	2097.66	489.347	9825.78	490.35
	Plasma 3	488.34	206824	15.564	27.5511	240.107	58.0663	3516.51	84.0819	11822.1	86.0975	17171.7	129.102	3651.45	145.075	3841.95	159.091	1308.89	169.088	1719.56	183.091	5412.87	216.148	1723.22	239.118	4449.9	318.279	20991.1	319.284	4012.96	337.227	1706.11	361.227	2015.38	363.337	2241.12	431.373	1334.84	463.331	2107.82	471.407	33356.1	472.411	11674.7	489.349	10374.3	490.352	3259.28	498.401
94	Plasma 1	502.318	162994	14.873	27.5863	240.295	58.0659	4950.52	84.0809	11877.3	86.0961	38919.2	103.122	19088.6	106.064	8358.49	159.09	11174.4	169.086	12366	176.117	10857.8	183.09	37738.9	184.094	5844.33	226.109	12705.7	239.116	18203.8	240.123	10934.8	294.171	5631.31	295.179	12660.1	415.237	16846.9	416.24	5700.3	465.347	26301.8	466.351	8111.18	487.332	97313	488.335	33643.8	489.34
	Plasma 2	502.319	233072	14.953	27.6161	240.607	84.0783	10321.8	86.0935	32244.6	103.119	17899.8	159.087	7468.5	169.084	15137.9	176.114	7509.94	183.087	48621.3	184.091	5805.87	226.106	14481.8	239.114	20480.2	240.12	13233.6	294.168	6838.93	295.176	16424	415.235	39190.5	416.238	11316.1	465.345	33210.8	466.349	10531	481.282	5888.75	487.33	118843	487.44	6179.62	488.333	43343.2	489.337
	Plasma 3	502.318	245032	14.853	27.5942	240.378	58.0658	4456.58	84.0809	8132.28	86.0961	29410.7	103.122	16118.6	106.064	7815.02	156.149	5601.84	159.091	9595.49	169.087	4948.48	176.116	10198	183.09	15200.8	226.108	5941.67	239.116	5879.91	240.124	3378.27	415.238	23615.4	416.241	6931.98	425.327	4431.42	437.326	3071.12	462.347	3483.79	465.347	8374.16	466.352	2946.44	481.285	3842.77	487.331
95	Plasma 1	460.309	252172	13.522	27.4091	239.014	86.0968	6854.86	129.102	19742.4	161.106	5137.95	169.088	7704.32	170.095	8144.13	183.091	20248.4	226.109	10954.3	239.117	7044.78	240.125	4697.05	338.303	4984.91	356.316	13919.4	387.243	8681.69	461.316	52242.3	462.319	15977.2	463.332	55899.3	464.336	17003.6	465.347	12428.5	469.321	7276.62	487.334	269620	487.474	8635.43	488.336	118698	488.426
	Plasma 2	460.309	172537	13.589	27.3372	238.26	86.0968	5697.73	129.102	11447.5	169.088	6230.35	170.096	4797.13	183.091	13927.3	226.109	6337.04	239.117	6412.13	240.124	3182.66	356.316	8594.67	387.244	6026.35	461.317	32052.1	462.32	11951.6	463.332	44305.8	464.336	12261.8	465.346	7462.14	469.322	5776	487.333	174631	487.413	10641.3	487.448	6039.71	487.529	3221.07	488.335	69121.7	488.425
	Plasma 3	460.309	211953	13.489	27.3278	238.161	86.0971	4462.09	129.102	6891.71	161.107	2578.99	169.088	4963.49	170.096	4536.11	183.092	15563.1	226.11	6622.83	239.117	5354.36	338.307	2892.84	356.316	5682.33	387.243	4713.91	461.317	31483.2	462.32	10342.8	463.333	36579	464.337	10133.9	465.347	5165.9	469.321	3838.07	487.334	138712	487.467	3515.21	488.336	55141.1	488.437	2673.52	489.34
96	Plasma 1	460.309	263300	11.627	26.5517	230.027	59.0505	4833.02	86.0968	3206.83	129.102	6005.08	169.088	9485.81	183.091	21686.8	184.096	2911.49	226.11	7750.99	239.117	7024.5	240.123	2698.97	253.133	4134.29	254.14	2881.24	293.164	2829.63	309.196	4218.86	333.197	6980.12	437.318	8156.14	438.321	2479.13	445.249	2539.61	459.3	3408.62	461.317	24601.7	462.32	7176.5	463.332	5594.31	485.317
	Plasma 2	460.309	175184	11.659	26.5389	229.892	59.0502	2961.5	86.0966	2290.29	129.102	4852.81	169.088	5172.46	183.091	12572	184.096	1914.8	226.109	5018.45	239.117	3129.99	240.122	1516.18	253.132	1880.75	254.141	1577.78	296.294	1330.6	309.197	3074.51	333.196	3261.05	431.269	1464.06	437.317	4018.96	438.32	1333.81	447.337	2196.67	461.317	14255	462.321	4696.44	463.331	2944.16	485.317
	Plasma 3	460.31	192014	11.64	26.5087	229.576	59.0509	3411.99	86.0971	5356.45	129.102	5345.23	169.089	8220.29	170.093	1748.34	183.092	16445.2	184.095	2664.28	211.086	2298.63	226.11	6112.56	239.117	3945.46	240.124	1826.12	253.133	2423.81	262.143	2595.3	309.195	2714.1	333.196	5841.3	334.199	1774.44	437.318	4068.98	439.333	1850.91	461.318	17115.1	462.322	4607.12	463.331	3409	485.317
97	Plasma 1	303.206	258596	14.121	21.7016	181.818	58.0666	7209.19	84.0814	6440.63	86.0969	28616.2	87.1003	2121.59	103.123	5452.52	106.065	5472.81	131.059	4162.17	145.074	1341.41	146.096	768.391	159.091	5160.11	169.088	2017.78	174.064	1265.09	183.091	4302.12	216.149	3787.1	217.154	955.79	218.128	1794.06	226.107	1123.3	259.154	2431.26	275.186	6526.32	276.189	1130.63	301.201	2876.85	315.218
	Plasma 2	303.206	209209	14.209	21.7076	181.881	46.0662	697.778	58.0669	6880.76	72.0819	1445.13	84.0822	7007.6	86.0975	31116.1	86.1312	824.14	87.1005	1704.84	103.124	5484.85	106.066	4819.64	131.06	3663.85	145.076	1914.91	159.092	5523.4	169.089	894.341	183.091	3332.81	216.149	3756.43	218.128	1619.73	259.156	3029.01	275.186	5793.68	276.19	774.176	301.202	2814.7	315.218	8232.94	316.22
	Plasma 3	303.205	143937	14.135	21.6671	181.45	46.0661	686.482	58.0669	6304.1	72.0822	1417.77	84.0823	6711.54	86.0977	30146	87.1004	1229.51	103.124	7113.39	106.065	3548.4	131.06	4439.12	145.075	1261.16	159.092	5066.39	169.088	2235.17	183.092	6712	216.15	3884.63	217.156	840.794	218.128	612.658	226.109	1172.95	239.115	779.838	259.155	2341.96	275.188	6288.75	301.202	2515.41	315.219
98	Plasma 1	462.324	368217	10.867	26.5985	230.488	86.0973	3220.44	129.102	6828.93	169.088	2296.51	170.096	3960.29	183.091	4598.34	185.107	2378.76	226.111	2342.08	239.116	1827.44	323.211	1908.57	437.316	2137.7	439.333	12850.7	440.335	4405.16	445.249	6023.04	445.321	2017.56	461.317	12471.6	462.32	4686.29	463.333	76211.1	463.41	3729.08	464.337	26404	465.338	3442.37	477.312	2615.26	479.326
	Plasma 2	462.325	120485	10.884	26.6025	230.53	86.0966	3250.06	103.122	1076.07	129.101	4933.79	169.086	1935.49	170.095	1252.67	183.09	4033.24	185.106	1319.79	296.295	1278.53	333.122	934.178	437.315	992.062	439.332	9119.75	440.335	2201.5	445.249	2593.24	447.339	1563.18	461.315	7921.68	462.318	1564.44	463.332	23571.9	464.336	8057.37	465.339	1135.75	477.31	2288.1	479.326	2367.08	483.357
	Plasma 3	462.325	112175	10.867	26.5638	230.124	84.0818	1700.9	86.0969	2621.01	103.123	1100.59	129.102	3133.5	169.086	1356.97	183.091	3588.83	185.107	1373.15	226.11	1928.39	322.308	1469.15	409.285	1352.09	437.317	1614.43	439.333	15891.8	440.336	5435.76	445.25	3243.64	447.335	1384.82	461.318	8984.11	462.32	2142.22	463.333	16903.2	464.336	5274.13	465.336	1160.73	477.31	2187.46	483.357
99	Plasma 1	433.368	227177	22.425	26.405	228.894	129.101	23595.4	169.087	27014.5	170.095	23838.2	183.09	61273.3	423.359	586188	423.683	49024	423.755	48149	423.946	35114.4	424.082	26618.7	424.349	499312	424.618	25686.6	424.669	23105.9	424.728	23494.6	425.344	221243	426.348	30825.6	435.337	52459.8	440.363	82862.8	441.367	24809.3	447.338	247794	448.34	90389.6	471.349	508344	471.708
	Plasma 2	433.366	161468	22.445	26.3957	228.797	169.086	31351.8	170.093	28609.8	183.089	72172	239.115	26272.1	423.357	584036	423.711	41924.3	423.764	40404.2	423.896	35710.2	423.962	32037.6	424.086	26635.4	424.346	504091	424.644	27722.3	424.763	25145.6	425.342	228010	425.415	26288.3	426.345	28885	435.334	49403.7	440.36	62302.3	447.337	340240	448.339	175857	449.341	40400.6	471.344
	Plasma 3	433.366	183977	22.417	26.2767	227.547	169.086	51654.6	170.094	32459.6	183.089	112802	239.115	39558.2	281.162	25592.5	321.193	21652.9	423.353	595810	423.614	59828.7	423.715	50249.9	423.816	41281	424.013	26719.1	424.345	502652	424.647	23547.8	424.706	23086.6	425.341	207861	425.416	23732.9	426.345	25313.1	435.333	45498.7	440.359	48376.6	447.334	222480	448.337	85018.8	471.342
100	Plasma 1	449.361	267654	13.741	26.766	232.435	58.0665	5143.12	84.0815	8455.59	86.0969	24617.5	103.123	10718.8	129.102	35623.6	169.087	6912.64	183.091	22996.5	226.109	8682	239.117	4281.55	316.263	16283.8	351.243	4715.48	391.237	40040.9	392.24	10550.2	437.316	5993.65	451.332	28616.4	452.335	9301.93	461.316	71649.2	462.319	24971.2	463.331	14171.9	465.348	79166.9	466.351	26171.1	467.353
	Plasma 2	449.362	185880	13.836	26.7499	232.265	86.0973	4766.36	129.102	13098.9	169.088	2540.31	183.091	5036.92	226.11	1683.83	239.117	2540.64	316.264	6840.84	317.266	1944.43	351.243	2262.22	379.238	1941.07	391.238	38679	391.309	1863.98	392.241	11550.3	437.316	2128.69	451.333	10221.4	452.336	3278.38	461.316	38219.6	462.32	11209.3	463.331	6665.19	465.348	31619.8	466.351	11209.4	479.328
	Plasma 3	449.362	117774	13.699	26.6972	231.713	58.0668	6059.37	84.082	8843.69	86.0975	37228.3	103.123	11810.1	129.103	16574.5	169.088	8617.8	183.091	40084.9	226.11	9007.71	239.118	5819.17	316.265	6491.71	391.238	64663	392.241	17130	399.313	6887.28	437.318	7304.41	451.334	17002.3	452.338	4975.26	461.317	57709.9	462.32	19761.3	463.332	11994.6	465.349	55159.1	466.353	18185.1	479.328
101	Plasma 1	481.377	206935	14.951	27.5327	240.009	58.0655	6120.83	84.0806	11056	86.0959	42539	103.122	20536.7	106.064	9901.78	156.148	6818.3	159.09	14482.1	169.087	4378.75	176.117	12110.2	183.09	11685.4	226.108	6095.05	239.115	3824.36	411.311	3944.82	415.237	13994.5	416.241	4340.5	425.327	4407.67	437.324	3792.86	439.343	3159.46	462.347	5549.57	465.346	5978.75	487.332	18137	488.335
	Plasma 2	481.378	161228	15.074	27.5542	240.234	58.0631	4697.75	84.0776	9533.31	86.0928	28766.2	103.119	16172.2	106.061	7161.59	156.144	4100.14	159.087	9589.68	169.083	3869.28	176.113	10327.5	183.087	9800.57	226.105	5635.78	239.112	3998.22	411.308	2464.66	415.234	8158.61	425.323	3936.88	435.309	2485.26	437.322	2514.71	462.343	3481.91	463.338	2312.19	481.281	2250.27	487.329	19299.1	488.333
	Plasma 3	481.376	190404	14.897	27.5627	240.323	58.066	3925.64	84.0805	7481.97	86.0961	27552.5	103.122	16412.5	106.064	7108.36	156.149	5805.04	159.09	8944.68	169.086	2951.57	176.117	10260.7	183.09	8341.19	226.108	4251.67	239.116	2448.76	415.238	21015.9	416.241	5257.11	425.327	3988.19	435.311	2100.93	437.327	2859.85	462.346	2999.41	465.347	3524.95	481.285	3924.55	487.332	9177.51	488.335
102	Plasma 1	484.309	250440	11.538	26.9691	234.069	58.0664	1380.02	59.0511	14268.3	84.0813	1621.88	86.0971	6708.63	129.102	8525.13	169.088	3026.62	183.092	7966.74	226.11	1570.69	239.117	3051.35	262.144	7561.82	307.2	3594.89	322.309	1504.43	333.197	11555.6	334.2	3038.78	375.242	2313.22	459.302	3414.26	461.316	3846.85	463.332	2429.24	477.405	1415.44	485.318	23148.2	486.321	7324.35	487.323
	Plasma 2	484.308	128546	11.569	26.9533	233.904	46.0656	910.359	59.0501	7490.67	86.0966	5255.89	129.101	8424.03	169.087	1736	183.091	5663.77	226.108	1410.38	239.116	1393.07	262.141	2555.41	296.295	1200.7	307.199	1400.93	322.31	2307.81	333.195	9242.89	334.197	2281.11	375.24	1692.76	432.346	815.374	459.299	2565.57	461.316	3786.92	462.319	1154.77	463.332	1917.9	477.403	1680.82	485.316
	Plasma 3	484.309	164443	11.55	26.9285	233.645	58.0662	1340.58	59.0504	5282.47	86.0973	5232.86	129.102	4603.98	161.106	920.096	169.088	1430.51	183.091	5745.84	184.094	784.277	226.109	1238.4	239.117	1614.1	262.144	5314.47	307.2	1757.9	322.31	1177.06	333.197	8400.88	334.198	2670.37	375.241	1721.06	459.302	1652.07	461.316	2297.35	462.32	962.152	463.333	1020.56	483.359	728.233	485.317
103	Plasma 1	436.309	226095	11.898	26.1701	226.382	86.0967	4335.49	129.102	10007.7	169.088	3874.94	183.091	29614.5	184.094	4266.15	194.116	1455.96	226.11	5421.78	240.125	3759.92	290.174	1835.68	360.182	2148.42	401.222	1703.48	402.229	4079.52	429.253	4432.81	437.316	38719.8	437.395	1595.49	438.319	11955.7	439.332	18858.2	440.336	5444.46	444.277	4907.07	445.248	1441.92	445.281	2095.63	461.317
	Plasma 2	436.31	141570	11.939	26.1593	226.268	58.0662	917.143	86.0974	2216.46	103.121	849.572	129.101	4677.38	169.086	1792.32	183.091	18377.2	184.093	2360.1	226.109	3853.13	240.125	1894.04	360.182	960.976	401.22	1365.05	402.23	3134.64	429.254	2952.33	437.316	26468.9	437.389	1038.47	438.319	8427.42	439.332	14394.7	440.336	2885.17	441.336	1000.16	444.276	2765.73	445.279	875.35	447.337
	Plasma 3	436.31	143428	11.915	26.0998	225.644	86.0971	3638.3	129.102	8783.96	169.088	4360.74	183.092	29801.2	184.095	4776.01	226.109	4209.54	239.117	1707.63	240.124	3119.91	360.183	1492.43	401.223	1541.12	402.229	3843.54	429.254	4460.2	430.256	1640.94	437.317	31456.7	437.395	1295.33	438.32	8822.76	439.332	15040.4	440.336	4625.82	444.277	3616.55	445.246	1321.28	445.279	1531.57	447.337
104	Plasma 1	411.309	169716	7.637	24.4713	208.927	46.0662	2314.93	57.0345	2844.11	58.0659	2548.55	59.0503	40547	59.0825	1586.4	84.0812	2834.27	86.0966	6890.66	129.101	34766.2	130.103	1991.7	169.087	2015.61	183.09	1926.41	260.142	2434.04	278.21	1582.42	284.22	1876.8	337.228	2371.91	361.226	2312.64	377.223	3459.14	407.27	3013.61	409.283	5425.83	410.288	1730.92	411.301	10182.8	412.302
	Plasma 2	411.31	89404	7.645	24.5275	209.518	46.0662	1574.66	57.0342	2288.28	58.0658	1228.18	59.0501	24036.6	84.0798	1363	86.0961	5375.23	129.101	21018.2	130.105	874.799	156.147	1173.68	169.087	1312	183.09	954.505	260.141	1123.26	278.211	1240.92	337.227	2432.95	361.226	1027.28	377.222	2187.76	387.24	852.799	407.269	3402.37	409.283	3398.96	411.3	10091.1	412.302	3291.16	447.292
	Plasma 3	411.308	40113	7.628	24.5323	209.569	57.0345	575.643	58.0656	614.026	59.0508	16077.3	84.0811	1411.08	86.0969	5029.57	106.064	1131.13	129.102	8130.28	169.087	2272.27	183.089	1596.38	260.141	671.707	320.293	641.136	337.227	2234.35	361.226	1347.51	377.221	3143.08	387.241	1243.4	407.269	3203.96	409.285	3821.79	410.288	1317.6	411.301	11041.8	412.303	2747.65	423.264	518.646	423.296
105	Plasma 1	906.641	172315	22.471	24.2498	405.954	129.101	10731.9	169.087	6282.36	183.09	17998.4	239.116	6975.51	294.277	8431.9	318.278	8670.52	342.277	7199.82	389.258	8344.63	447.336	4519.37	449.352	13623.5	450.354	6036.34	454.326	5788	455.334	9212.08	455.835	6801.1	456.341	7799.51	463.332	5260.17	464.339	34125.7	464.841	20701.6	465.346	50557.2	465.848	28378.2	466.351	8563.89	481.342
	Plasma 2	906.638	196239	22.469	24.1714	404.334	106.063	5492.82	129.1	8092.6	169.086	7541.56	183.089	20656.3	226.107	5817.16	239.115	8894.33	294.276	5221.82	318.276	10657.3	342.276	7623.18	389.255	9662.95	449.35	16910.2	454.323	6282.81	455.331	10325.4	455.833	6183.16	456.339	9512.65	463.328	7716.19	464.336	45278.8	464.838	27848.5	465.343	53049.2	465.846	31597	466.347	11202.4	481.339
	Plasma 3	906.638	163221	22.47	24.1307	403.493	129.099	5610.75	169.086	7171.56	183.089	18239.9	239.114	7680.58	294.275	4047.19	318.276	4910.18	342.275	3150.74	389.254	6968.43	447.332	3940.72	449.349	16522.4	450.35	4765.68	455.33	7716.47	455.832	4460.04	456.337	5996.96	463.328	4464.09	464.335	25828	464.837	17094.5	465.342	32093.8	465.844	19613.4	466.348	8395.22	481.338	13709.8	482.342
106	Plasma 1	463.357	215731	22.434	27.4295	239.182	161.106	20594.4	169.087	39316.5	170.094	30767	183.09	96066.5	226.108	32341.8	239.116	22043.6	423.353	422611	423.709	27349.1	423.888	21851.3	424.347	326295	424.575	18876.7	425.344	129510	440.363	41202.3	447.337	125090	448.34	41064.1	464.363	28214.2	471.349	501855	471.632	30158.1	472.346	377320	472.605	18363.4	473.345	145079	474.348
	Plasma 2	463.356	161209	22.449	27.4066	238.943	169.086	39688.8	170.093	33117.1	183.089	102000	226.107	28415.4	239.115	26251.3	281.162	20408.2	423.349	398221	423.671	26834.7	423.763	23714.5	423.838	20445.5	424.344	306310	425.341	115097	440.36	31519.7	447.334	117976	448.337	44935.3	464.36	22480.3	471.346	506582	471.704	23219.9	471.763	21370.8	472.342	382717	473.341	147503	474.345
	Plasma 3	463.356	154051	22.424	27.2679	237.489	169.086	71385.5	170.093	48179.8	183.089	165706	184.093	22339.7	226.107	34028.1	239.115	42422.2	281.162	24483.9	333.192	20989.2	373.223	21424	423.347	403639	423.599	31486.6	423.686	27091.7	423.844	19518.4	424.342	303969	425.341	110187	440.36	23611	447.333	95950.6	448.336	30719.8	471.343	439299	471.67	20849.9	472.341	314086	473.341
107	Plasma 1	350.236	204449	8.264	24.0429	205.548	46.0658	1373.65	57.0704	1822.58	58.0654	1579.4	84.0809	3071.01	86.0964	5589.82	106.064	2265.49	129.101	31635.6	130.105	1309.21	169.087	3520.13	183.09	2741.12	211.085	1401.84	244.169	1673.6	268.226	9039.27	270.242	5132.95	323.21	1323.52	339.244	70615.6	339.31	4718.63	339.336	1657.25	340.247	19807.8	341.25	2581.39	351.243	37931.7	351.313
	Plasma 2	350.236	165353	8.266	24.0614	205.744	46.066	892.118	84.0807	1631.09	86.0969	3468.5	129.101	14783.8	130.103	800.059	169.087	1447.7	183.09	850.403	184.074	777.62	211.086	1104.73	244.168	1316.78	268.226	4421	270.242	1554.62	339.244	70354.5	339.34	4205.95	339.397	1277.27	339.455	698.157	340.246	20544.5	340.311	975.297	341.249	2757.03	351.243	29577.5	351.335	835.121	352.247
	Plasma 3	350.236	161175	8.256	24.0784	205.924	46.0672	942.455	84.0817	882.853	86.0971	4187.75	106.064	1067.04	129.101	7071.91	159.114	704.926	169.087	1761.66	174.125	516.693	183.09	1447.42	211.085	995.781	244.169	1128.52	268.226	1778.01	270.242	907	339.244	31972.2	339.319	1975.16	340.246	9520.8	340.321	501.236	341.249	1217.77	351.243	41796.9	351.313	1581.44	351.34	462.421	352.247
108	Plasma 1	798.546	172468	14.569	22.5882	372.364	58.0669	4150.05	84.0817	2837.85	86.0976	13507.5	103.123	2660.69	106.065	5940.29	129.102	3343.13	131.06	3277.11	146.096	928.407	159.091	4877.95	169.089	3256.27	183.092	4809.95	216.149	4197.21	275.187	1133.54	301.2	1014.53	315.217	1708.58	329.234	6567.33	330.235	1011.66	343.249	3692.13	344.25	1186.01	400.28	22903.5	400.782	14756.6	401.285
	Plasma 2	798.544	165531	14.703	22.5269	371.093	58.066	3268.78	84.0804	2672.61	86.0967	11120.7	103.122	1341.46	106.064	3872.42	131.059	3007.52	159.089	2157.64	169.087	2996.33	183.089	4379.29	216.148	2826.94	239.117	866.046	275.186	728.595	301.2	599.562	315.215	978.503	329.233	5061.91	343.248	1808.74	399.772	928.563	400.279	21436.4	400.348	712.752	400.781	9681.23	401.284	4880.8	401.785
	Plasma 3	798.546	173963	14.533	22.6121	372.859	58.0667	2930.77	84.0821	2510.23	86.0975	10765	103.124	2091	106.065	3592.4	129.102	2121.33	131.06	2464.27	146.095	1124.02	159.091	3664.85	169.089	2952.77	183.092	3856.22	216.149	5053.19	217.154	1004.43	239.119	886.111	275.187	1635.78	315.215	1357.93	329.234	5536.05	330.237	1180.53	343.249	2507.39	400.281	19134	400.783	10226.3	401.286
109	Plasma 1	422.257	211773	6.242	24.9672	213.967	58.0661	1267.31	84.0817	1102.35	86.0973	3639.53	129.102	6058.32	169.089	12361.2	170.091	1246.12	183.092	5912.03	206.08	2155.47	211.086	2909.71	281.201	2738.44	283.239	3125.83	309.196	1173.26	329.166	1169.29	330.171	1398.24	333.196	10296.5	334.199	2924.02	344.244	1337.39	345.196	15771.3	346.2	4143.3	353.221	1853.06	367.237	1328.1	423.264
	Plasma 2	422.256	169179	6.237	25.0171	214.49	86.0968	3251.17	106.065	1529.27	129.102	4537.85	169.088	11385.2	170.091	1478.1	183.092	5827.14	206.079	1972	211.086	1961.33	283.238	1097.88	329.165	809.713	330.171	762.018	333.196	11918.1	334.2	3599.54	344.241	1215.77	345.197	12061.6	346.2	3306.13	353.221	1382.13	367.239	2486.45	405.253	1276.59	423.264	35942.2	423.366	1310.31	424.265
	Plasma 3	422.256	119579	6.236	25.024	214.564	58.0662	777.165	69.0714	1038.63	84.08	777.6	86.0965	2568.55	106.065	1239.2	129.102	2109.58	169.088	10911.9	170.092	918.469	183.091	5539.07	185.106	1117.62	188.068	809.9	206.08	1039.01	211.086	2062.45	283.237	922.633	333.196	13146.4	334.2	3235.53	345.196	13861.6	346.199	3344.33	353.221	2124.51	367.236	790.032	405.255	834.444	423.264
110	Plasma 1	341.267	133040	7.139	23.0482	195.218	46.0671	3449.02	58.067	4363.57	84.0818	6396.36	86.0974	8110.88	129.102	64694.9	129.16	2784.24	130.105	3343.47	136.075	1673.77	149.095	2146.82	169.088	1609.16	169.122	1623.27	183.091	2285.41	206.154	10619.3	208.169	3351.75	210.184	2099.6	226.18	13390	227.184	1661.59	254.212	4856.9	256.227	4320.38	294.207	3264.93	318.254	1993.26	337.228
	Plasma 2	341.267	94633	7.139	23.0951	195.714	46.0667	3392.75	55.0558	1179	58.0666	3232.11	79.055	1923.82	84.0818	5109.02	86.0973	6845.12	106.066	1396.83	129.102	49420.5	129.142	1732.63	130.105	3295.06	169.088	1368.19	183.091	2487.47	206.153	8328.1	208.169	1833.85	210.184	1509.88	226.18	8907.78	254.211	5315.59	256.227	5124.09	294.206	4159.81	337.227	6769.71	338.229	1898.12	339.263
	Plasma 3	341.268	54013	7.127	23.0937	195.699	46.0663	1876.73	58.0665	3129.01	79.0551	1474.77	84.0814	3403.81	86.097	6812.12	93.0695	1338.17	103.123	1414.28	106.064	1387.7	129.102	27989.4	130.103	1332.53	169.087	1408.85	183.091	2547.42	206.153	6716.96	226.179	6794.91	254.211	2602.32	256.226	3810.23	294.206	2878.35	318.253	1422.02	325.227	1921.75	337.226	15932.5	338.229	3444.11	339.263
111	Plasma 1	484.31	202765	12.515	27.3605	238.167	129.102	10137.8	169.088	5613.78	170.096	14646.8	183.092	12528.3	226.11	4919.34	239.118	9484.5	363.243	22729.7	364.247	5843.62	445.322	8979.46	463.337	382455	463.565	8535.37	463.608	6967.97	463.663	6985.39	463.722	6174.91	463.784	5779.3	463.857	4887.09	463.94	4366.76	464.337	210857	464.471	8835.05	464.531	6112.15	464.62	4021.33	465.339
	Plasma 2	484.309	121032	12.565	27.3573	238.133	86.0961	3890.13	129.101	6674	169.086	5004.21	170.095	12583	183.09	9907.82	226.108	4336.45	239.116	5678.61	363.242	16466.3	364.245	5235.54	445.32	7141.12	463.334	361372	463.505	9316.04	463.545	5189.66	463.581	4768.8	463.631	5510.32	463.734	4856.96	463.79	3551.13	463.849	2993.31	464.335	180048	464.468	5829.5	464.513	3254.8	465.338
	Plasma 3	484.31	151223	12.516	27.3035	237.57	129.102	7795.87	169.089	7838.91	170.096	23681	183.092	18755.9	226.11	7376.51	239.118	10822.9	363.244	35138.6	364.247	8977.37	445.322	11339.6	463.337	488665	463.543	11635.1	463.592	9889.37	463.698	8687.29	463.776	7101.83	463.865	6068.43	464.044	3830.14	464.337	259930	464.477	9741.39	464.533	4867.47	464.571	4211.39	464.655	4186.69	465.34
112	Plasma 1	364.252	181369	11.128	24.4281	209.325	58.0667	1722.88	59.0509	4401.41	84.0816	687.347	86.0977	2648.75	87.0442	663.237	103.124	972.404	106.064	620.011	129.103	7526.63	169.088	3072.04	183.09	653.687	211.086	755.514	214.18	3866.69	221.117	934.624	236.201	3137.44	237.205	857.029	259.238	1490.74	282.243	2640.17	298.237	443.949	365.259	34719.5	365.336	1534.78	366.263	7890.64	367.271
	Plasma 2	364.252	129159	11.143	24.4437	209.49	57.07	346.338	58.0663	1477.37	59.0506	2992.04	84.0815	684.102	86.0968	2568.45	103.124	749.004	106.064	853.563	129.102	3315.28	156.148	715.701	169.088	1976.97	170.094	305.013	183.09	623.064	211.084	492.7	214.18	3516.09	236.2	1067.21	259.239	724.337	282.243	2277.88	365.259	28165.7	365.335	1066.45	366.262	7572.36	367.268	986.836	389.26
	Plasma 3	364.252	160030	11.128	24.4127	209.162	58.0658	385.742	59.0498	2100.01	84.0805	569.101	86.0962	2902.23	87.0437	596.776	103.122	581.452	106.064	1075.61	129.102	3380.28	169.088	3761.72	183.091	1519.23	211.087	537.191	214.18	2917.75	236.202	2460.25	237.205	579.896	259.237	803.383	282.242	993.501	338.236	411.007	365.26	34069.3	365.338	1275.55	366.263	7850.54	367.271	1775.08	389.258
113	Plasma 1	321.242	216808	7.238	23.6187	201.729	58.067	5926.7	84.0817	5063.14	86.0972	13683.5	106.065	3677.3	129.102	83418.4	129.141	3634.82	130.105	5056.86	165.069	4817.83	167.087	212040	167.138	21377	167.169	4478.94	167.192	4535.25	168.089	50533.1	169.089	11412.5	182.154	6448.96	183.091	13252.4	204.138	3836.12	210.185	5034.45	228.196	6334.79	242.175	7335.83	294.205	4990.12	361.227
	Plasma 2	321.241	136742	7.242	23.6572	202.137	58.0665	2626.9	84.0814	2596.69	86.0973	5998.69	106.065	3178.65	129.102	40550.8	130.104	2674.71	165.07	1814.26	167.087	120522	167.132	8582.44	167.151	1906.71	167.169	2310.48	167.204	1642.19	168.089	21598.6	169.088	6222.77	182.154	5908.1	183.091	6688.15	200.163	2126.69	204.138	4286.6	228.196	2611.11	242.175	7423.53	359.209	1851.49	361.228
	Plasma 3	321.242	96477	7.232	23.6389	201.944	84.0811	2604.2	86.0967	4872.68	106.065	3069.12	129.102	29343	167.086	131744	167.132	8605.18	167.15	2172.8	167.168	2374.63	168.088	25221.8	169.089	8978.36	182.153	3660.74	183.091	12149.1	204.138	2763.89	228.196	2679.66	239.116	2214.45	242.174	4829.83	294.205	2201.8	318.254	2218.25	361.227	94417	361.299	6451.73	361.323	5343.36	362.23
114	Plasma 1	354.23	156108	5.855	24.4349	209.607	86.0968	2724.61	129.102	8908.2	169.088	9086	183.091	2970.7	185.107	11627.4	186.109	1412.42	200.932	2299.29	212.163	1216.84	227.117	17937.1	228.121	2710.97	241.097	1256.44	282.205	2999.13	284.222	1509.05	307.2	2583.26	333.123	1257.59	333.195	2234.89	353.223	2787.52	355.239	7859.24	381.253	1472.05	383.27	9520.38	384.272	2309.26	414.179
	Plasma 2	354.23	120795	5.849	24.4484	209.75	86.0973	2007.94	129.102	4201.88	169.089	4885.2	183.091	1556.57	185.107	7426.71	186.11	645.288	200.931	910.913	227.118	14985.6	228.12	1097.24	241.096	1416.48	282.206	1726.36	307.2	811.947	333.197	1111.71	353.223	1976.43	355.238	7552.58	356.24	2505.53	364.177	535.7	381.255	855.982	383.27	8945.12	384.274	1965.58	414.179	1984.76	421.249
	Plasma 3	354.231	169237	5.847	24.4728	210.007	60.0825	697.513	86.0961	1993.76	129.102	2199.85	169.089	6735.97	170.091	977.481	183.091	2012.66	185.107	10795.1	186.109	883.578	200.932	867.041	226.107	751.325	227.117	19379.2	228.121	3593.27	241.095	2161.66	333.195	2011.28	353.223	4857.63	354.226	787.65	355.239	9704.77	356.239	1929.46	364.176	1491.33	381.254	1140.45	383.27	6613.73	384.272
115	Plasma 1	633.463	189222	8.232	22.0171	362.118	55.0551	4153.51	57.0704	1811.05	58.0656	5447.48	69.0704	3262.95	86.0964	7019.81	95.0846	1852.09	129.101	7987	169.087	5078.58	183.091	6812.99	185.106	2460.76	239.115	2015.35	259.69	6524.33	260.191	2739.01	281.163	2217.03	295.177	2519.41	309.196	3619.23	323.211	4032.21	324.219	11593.7	324.72	4194.35	337.226	3870.36	351.243	2778.58	365.259
	Plasma 2	633.464	132786	8.25	22.0758	363.337	55.0551	2217.67	58.0664	1879.19	69.0703	2157.84	83.0851	836.745	86.0961	4361.32	95.085	881.688	129.101	4764.41	169.087	2611.64	183.091	4474.66	185.106	1054.29	239.118	835.855	259.69	6537.99	260.191	3229.96	281.163	1405.86	295.179	1164.25	309.195	1056.59	323.208	1761.39	324.22	5363.17	324.721	2071.37	336.216	1024.18	337.224	1957.43	351.24
	Plasma 3	633.462	115366	8.231	22.0598	363.005	55.0561	2429.47	58.0665	2145.17	69.0704	1712.19	86.097	3535.7	129.101	3536.76	169.088	3243.01	183.091	4877.71	226.109	909.658	239.117	718.775	259.691	3664.75	260.192	1032.87	281.164	783.036	295.181	1519.83	309.196	1642.81	323.211	2293.15	324.22	6746.16	324.722	3051.1	325.225	739.24	336.222	1110.01	337.227	1998.13	351.243	1182.02	365.257
116	Plasma 1	332.189	165647	5.793	23.756	202.919	58.0659	1327.52	86.0974	2832.02	129.102	12389.2	169.088	12137.5	170.09	1324.69	183.091	5970.17	185.107	8104.39	211.085	1353.07	227.117	5125.92	241.096	2230.96	282.205	4688.93	333.195	9522.65	334.198	2083.97	335.212	1785.7	353.223	2433.12	355.239	1307.78	381.253	7807.15	382.256	1952.93	383.27	10964.9	384.271	2800.23	397.191	35221	397.27
	Plasma 2	332.188	112758	5.789	23.7894	203.273	86.0977	2089.73	129.101	8399.19	169.088	11818.1	170.092	1326.81	183.091	6402.39	185.107	4715.17	227.118	3201.46	241.096	1763	282.206	3481.02	333.196	11144.1	334.197	2335.33	335.21	1565.35	353.221	2408.33	355.237	1209.11	381.253	8792.21	382.166	1536.23	382.255	1849.78	383.27	10675.7	384.272	2190.23	397.192	57627.7	397.27	4473.74	397.332
	Plasma 3	332.188	143962	5.788	23.7824	203.198	86.0965	1659.55	129.101	4397.58	169.088	13216.1	170.091	1648.7	183.091	6679.31	184.096	1334.68	185.107	6691.47	227.117	4299.94	241.096	2543.18	333.197	9487.65	334.199	2135.7	335.213	1725.32	353.223	4266.79	355.237	1306.93	381.255	5167.91	382.168	1451.41	382.255	2037.16	383.27	8614.79	384.272	2060.74	397.192	49162.7	397.258	3442.94	397.288
117	Plasma 1	427.332	145494	16.921	25.8885	223.566	58.0672	15848.6	72.0828	4663.84	84.0822	31620	86.0975	127795	86.1309	5442.79	87.1013	6886.21	103.124	45146.9	106.065	8733.42	129.103	23259.2	145.076	4888.28	156.15	10332.2	159.092	15512.8	169.088	13472.6	183.093	9066.29	216.149	5357.29	332.259	8912.4	357.266	4816.74	371.281	13952.7	372.284	3768.63	385.297	17989.2	386.301	4490.23	399.312
	Plasma 2	427.332	138860	17.093	25.8826	223.504	58.0669	14869	72.0819	3212.66	84.0818	23529.3	86.0972	103238	86.1306	4050.4	87.1007	4536.17	103.123	36852.6	106.065	8087.68	129.102	12858.4	145.076	4335.9	156.149	6007.66	159.091	11834.4	169.088	6861.58	183.091	3324.54	216.148	3938.76	357.265	2930.89	371.281	11359.2	372.283	2128.3	383.28	2396.28	385.297	12419.3	386.299	2937.22	397.297
	Plasma 3	427.333	136751	16.875	25.9865	224.596	58.0668	18851	72.0823	5117.18	84.082	38303.2	86.0973	125255	86.1304	5323.36	87.1005	6023.29	103.123	75585.6	106.065	11414	129.102	18008.7	156.15	16327.6	159.092	15253	169.088	14151.8	183.092	6343.19	332.259	11880.5	357.266	8175.24	371.281	17044.4	372.285	4209.14	383.282	4318.7	385.298	16780.7	386.3	4040.75	397.297	5526.25	417.291
118	Plasma 1	443.363	135038	13.442	26.5613	230.378	58.0663	7639.57	84.0811	5598.85	86.097	22779.2	103.123	10063.1	129.102	35312.3	161.107	8807.47	169.088	4998.22	183.091	12526.3	200.138	4528.82	226.109	5251.35	316.263	20205.7	318.278	17465.4	340.263	5295.11	439.332	15977.2	440.335	5131.31	461.316	14921.4	463.332	14913.8	464.335	4126.92	465.348	68107	466.351	23161.2	485.316	6071.09	487.332
	Plasma 2	443.364	134738	13.507	26.5166	229.909	58.0664	5600.02	84.0817	4179.43	86.0972	14955.6	103.123	5971.05	129.102	15349.8	161.106	4267.56	169.088	3430.81	183.091	7890.75	226.109	3237.26	239.117	3176.34	316.264	9820.78	318.279	3575.02	399.312	3341.27	439.332	11108.6	440.335	3186.55	461.317	10445	462.32	2962.95	463.332	9020.54	465.348	45157.8	466.351	15129.9	485.317	4398.36	487.331
	Plasma 3	443.363	151249	13.421	26.5014	229.75	58.0673	5843.74	84.0823	6811.29	86.0977	19705.4	103.123	6664.51	129.102	13830.1	161.107	5965.01	169.088	4690.32	183.092	11790.7	226.11	4308.03	239.118	3538.14	316.265	9661.03	399.314	3684.25	439.333	8750.99	440.336	3323.69	461.318	13178.8	462.32	4638.61	463.333	10640.5	464.336	4463.52	465.349	49381	466.353	16827.1	485.317	6143.01	487.333
119	Plasma 1	599.351	183812	14.529	20.8463	338.17	58.0671	14846.8	72.0823	2142.76	84.0825	10391.4	85.0771	1510.69	86.0976	83226.4	86.1306	3577.71	87.1009	3654.02	103.124	13617.6	106.066	18670.8	131.06	4185.43	132.08	2023.51	146.095	1528.27	148.087	7311.13	156.15	6799.82	159.091	3063.97	169.089	3665.61	176.118	21686.8	183.092	8689.17	216.15	5619.02	217.157	2452.19	233.176	25430.6	234.179
	Plasma 2	599.35	100236	14.602	20.7935	337.07	58.0667	13623.3	72.0822	1762.26	84.0817	8765.9	85.0765	1390.16	86.0972	62399.7	86.1305	2541	87.1002	3835.56	91.0538	939.7	103.124	6210.65	106.065	17032.4	118.064	1200.16	131.059	2796.45	132.079	1027.31	148.087	5690.74	156.149	2694.37	159.091	1589.32	169.088	3091.11	176.118	14128.2	177.123	896.357	183.092	4723.01	216.149	2926.78	217.156
	Plasma 3	599.35	124239	14.503	20.8452	338.146	58.0668	15650.2	84.0822	10591.2	86.0975	77629.7	86.1316	4777.58	86.1453	3412.96	87.1008	4623.04	103.124	10326.1	106.066	18960.1	107.069	1476.08	131.06	3546.18	132.08	2605.66	146.096	2569.71	148.087	5770.93	156.149	5717.73	159.091	2782.07	169.088	3601.18	176.119	20514.3	177.122	1850.64	183.092	6257.03	216.15	4839.97	217.157	2323.42	233.177
120	Plasma 1	1066.59	97188	22.527	23.6437	392.546	108.078	5093.61	129.1	5653.75	169.085	4220.21	183.089	16437.2	239.115	7568.12	294.277	10247.6	320.293	15965.2	389.256	7591.58	446.327	3302	447.334	4365.5	449.351	7693.87	454.324	3393.17	455.333	6665.37	455.834	3662.11	456.339	4827.92	456.84	3350.21	463.331	3362.03	464.337	5253.62	465.346	15057.4	465.848	10796.4	466.351	3427.83	534.3
	Plasma 2	1066.58	136644	22.522	23.7545	394.83	106.063	4816.47	108.078	6592.59	129.099	6608.39	169.085	7125.3	183.088	21767.8	226.106	5610.68	239.114	9850.49	294.275	9270.16	320.291	12945.5	389.254	11968.5	447.332	4894.39	449.348	12080	455.33	7892.02	455.832	5600.67	456.337	7977.77	464.334	10185.3	464.837	6096.95	465.342	27454.9	465.844	15269.1	466.346	5069.76	481.337	5633.92	534.295
	Plasma 3	1066.58	171565	22.512	23.7358	394.445	129.099	4691.69	169.086	6503.24	183.088	19736.1	239.114	8213.28	294.274	5748.16	320.289	2777.01	389.252	9040.69	447.331	3858.82	449.347	12521.2	450.348	4037.98	455.329	5371.16	455.83	3990.64	456.337	5219.07	456.837	3099.27	463.326	2749.38	464.333	6702.25	464.836	4165.55	465.341	17381.2	465.844	12109.8	466.346	4768.77	481.336	6876.88	534.292
121	Plasma 1	512.339	143568	14.806	27.2079	236.217	58.0662	12155.8	84.081	22053.1	86.0963	81204.8	103.122	35049	129.101	15896.3	156.148	10682.6	159.091	15758.7	169.087	21908	183.09	76856.2	226.109	18555.8	239.116	46552	240.123	26939.5	294.171	15103.3	295.18	33203.3	413.327	13689.5	415.236	11339.2	463.332	37514.7	464.335	12021.7	465.347	62848.9	466.351	21787.3	487.332	210243	488.335
	Plasma 2	512.339	119038	14.912	27.1838	235.964	58.064	13531.8	84.0785	18162.4	86.0937	81970.8	103.12	34128.1	129.099	16053.8	156.145	10237.9	159.087	13366.7	169.084	20351.6	183.087	65481.2	226.106	16072.9	239.113	30500.6	240.121	21287.7	294.169	9331.98	295.176	25648.7	413.324	11802.6	415.235	29066.6	463.33	41499	464.334	12632.8	465.345	56004.6	466.349	17107.7	487.33	141409	488.333
	Plasma 3	512.337	137004	14.771	27.2303	236.451	58.0662	10962.5	84.081	18004	86.0963	67396.8	103.122	29467.4	106.064	9795.83	129.101	9361.46	156.148	9333.79	159.09	14422	169.088	14363.8	183.09	47815.8	226.109	12906.2	239.116	28512.1	240.124	16128.4	294.172	9713.18	295.179	21775.3	413.327	8755.29	415.238	13010.2	463.333	31305.2	464.336	9834.25	465.347	37754	466.351	12368.1	487.333
122	Plasma 1	493.377	134146	15.309	27.8065	242.713	58.0651	3159.04	84.0803	8132.53	86.0957	29307.7	103.122	11564.9	106.063	3299.06	156.148	3748.05	159.089	4468.56	161.105	2610.47	169.086	6714.73	183.09	16517.3	184.093	2410.01	226.108	12990.5	239.115	3241.58	267.146	3949.55	280.155	2172.65	307.178	3338.78	335.172	4310.87	361.189	3120.2	449.328	2949	463.338	2442.46	487.332	31720.2	488.335
	Plasma 2	493.379	115613	15.423	27.8288	242.947	58.0638	3426.93	72.0795	1917.14	84.0791	9977.13	86.0944	30479.3	103.12	11856.2	106.062	3196.45	129.098	2122.98	156.146	3548.51	159.088	4858.09	161.103	3051.76	169.085	4742.83	183.089	12258.3	226.107	7498.67	239.114	3205.13	280.152	2033.89	361.188	2510.56	435.309	3134.92	449.325	3486.26	463.333	3974.13	465.344	2228.62	487.329	12141.4	488.333
	Plasma 3	493.378	148009	15.208	27.9872	244.603	58.0664	5010.46	84.0814	11664.1	86.0969	30085.1	103.123	20062.2	106.065	3774.81	156.149	6076.63	159.091	8809.03	169.088	7240.01	176.118	3532.36	183.091	13776.5	226.11	16339.6	267.148	4963.04	307.18	3707.56	335.175	6415.67	336.18	3500.24	435.312	4080.56	449.329	5091.75	463.336	3462.18	471.405	3556.73	487.333	67745.3	487.422	4334.84	488.336
123	Plasma 1	379.32	146172	15.715	24.3786	208.507	55.0549	992.512	57.0712	2611.02	67.0557	890.218	71.05	2230.43	83.0499	2924.49	86.0966	1954.57	95.0864	915.54	129.102	1706.17	169.086	777.756	175.015	23640	175.065	1036.21	176.019	1231.89	183.091	1526.93	227.046	1541.95	231.077	1289.81	264.232	8636.52	265.235	1277.27	275.069	3091.63	318.279	4693.17	331.131	4788.43	333.195	1029.21	393.291
	Plasma 2	379.321	115222	15.775	24.3946	208.676	57.0715	1740.69	71.0507	1627.28	83.0504	2474.98	86.0971	2579.84	106.065	652.537	129.103	2196.36	169.088	908.376	175.015	18407.1	175.062	659.137	176.018	1197.94	183.091	2250.68	227.046	1263.48	231.079	1096.88	264.232	8630.18	265.235	1561.11	275.068	2574.73	318.279	3350.2	319.282	939.712	331.13	4382.44	332.133	742.041	381.291	590.134	393.292
	Plasma 3	379.32	134496	15.654	24.409	208.828	55.0553	879.955	57.0717	1764.51	58.0661	616.297	67.0553	639.445	71.0503	2133.39	83.0504	2217.55	86.0974	3663.35	129.102	1653.03	169.088	574.838	175.015	16642.6	176.019	647.55	183.092	1714.83	227.046	806.389	231.079	994.156	264.232	8139.55	265.236	2315.7	275.067	2918.04	318.279	4393.16	331.131	3415.78	333.196	764.004	393.291	11236.8	394.295
124	Plasma 1	492.363	104494	11.639	26.4876	228.928	59.0504	3571.32	86.0968	2538.37	129.102	4644.69	169.088	8168.16	183.091	18545.5	184.096	2470.71	226.11	6621.58	239.117	5765.32	240.123	2332.36	253.133	3605.18	254.14	2502.8	293.164	2487.15	309.196	3702.96	333.197	5555.61	415.236	2319.14	437.318	6947.84	438.321	2124.72	459.3	2148.79	461.317	20274	462.32	5881.05	463.332	4550.06	485.316
	Plasma 2	492.363	64719	11.679	26.4679	228.721	59.0503	3388.26	84.0805	1302.2	86.0965	2002.95	129.102	4934.75	169.088	5909.1	183.091	13304.5	184.096	2259.88	226.109	4961.2	239.117	3088.12	240.122	1642.26	253.132	2101.98	254.141	1522.74	309.196	3072.87	333.195	3203.73	431.269	1518.11	437.317	7054.64	438.32	2412.01	447.337	2572.42	461.317	13895.6	462.321	4405.4	463.331	2609.25	485.317
	Plasma 3	492.364	78083	11.657	26.4563	228.601	59.051	2963.68	86.0971	4331.19	129.102	4717.84	169.089	7234.21	170.094	1549.01	183.092	14987.5	184.095	2455.6	211.086	2043.89	226.11	5202.29	239.117	3317.31	240.124	1643.72	253.134	2257.76	262.143	1935.4	309.195	2319.25	333.196	3876.18	437.318	5935.48	438.32	1568.83	439.332	1564.16	461.318	14201.9	462.322	3647.34	463.332	2744.65	485.317
125	Plasma 1	462.431	122916	13.606	27.5702	240.671	86.0972	5692.5	129.102	6776.36	169.088	3075.01	170.095	3476.29	183.091	7191.2	226.109	3648.89	239.117	2999.5	387.244	3666.08	461.317	17676.8	462.321	5213.98	463.332	70868.7	463.408	3413.92	464.336	22442.5	465.346	13079.5	466.35	3367.58	469.321	5391.77	487.334	148296	487.44	7863.25	487.491	2676.29	488.336	56684.3	488.426	4255.07	489.342
	Plasma 2	462.431	117845	13.68	27.5058	239.996	86.097	6528.59	129.102	4051.18	169.088	4094.88	170.095	4149.48	183.09	8217.7	226.11	3996.2	239.117	3393.79	320.295	3519.63	387.243	4391.06	461.317	12338.6	462.319	3530.36	463.332	70390.5	463.436	3101.29	464.336	19375	465.346	11295.1	466.349	2990.95	469.323	4203.22	487.333	132821	487.413	7738.98	487.447	4163.77	488.335	49764.3	488.426
	Plasma 3	462.429	145694	13.57	27.4858	239.787	86.0968	5292.48	129.102	4601.03	169.088	4285.62	170.096	5774.8	183.091	12507.2	226.11	5944.73	239.117	5551.29	320.295	2664.75	387.244	5761.03	461.317	18999	462.321	6211.55	463.333	78883.4	463.42	4519.5	464.337	23649.3	465.346	12985	466.351	3321.07	469.323	6307.85	487.334	154572	487.424	11597.6	487.487	2965.71	488.336	60261.1	488.426
126	Plasma 1	351.288	173951	11.16	23.8507	203.493	58.0669	2204.66	81.0705	668.472	84.0818	945.029	86.0972	3051.17	93.07	486.965	103.122	720.823	129.103	8829.94	138.09	537.558	169.088	2884.64	183.09	1170.58	208.168	1157.3	211.084	538.316	214.18	2038.22	236.201	21994.8	236.256	688.35	237.205	3808.64	338.236	9220.12	338.738	4625.49	339.24	1155.8	365.259	19285.2	365.329	661.042	366.262
	Plasma 2	351.289	118708	11.172	23.8637	203.631	55.0557	433.167	58.0663	929.92	81.0698	458.851	86.0968	2092.9	95.0842	452.237	103.123	530.576	108.08	1218.15	129.102	3911.86	138.088	557.017	169.088	2208.97	183.091	1673.04	208.168	1150.29	214.18	1044.3	236.2	14115.9	237.203	2594.05	281.256	515.011	338.236	14103.8	338.311	427.862	338.738	6899.17	339.241	1898.39	365.259	10732.2	366.262
	Plasma 3	351.289	91929	11.16	23.8356	203.334	57.0699	373.615	58.0663	631.479	59.0502	483.907	84.08	381.927	86.096	2036.98	106.064	1083.37	108.079	598.064	129.101	3966.01	169.087	2781.96	183.09	2270.29	208.169	639	214.181	678.579	236.201	12149.1	237.204	2365.52	338.236	10894.9	338.736	4679	339.236	577.245	365.259	17172.4	365.336	663.587	366.263	3979.02	367.271	1303.22	389.258
127	Plasma 1	512.342	153124	19.291	28.1038	245.58	84.0816	2159.34	86.0971	3641.61	103.123	2074.68	129.102	8271.03	169.089	2538.22	183.092	8337.27	184.095	1309.06	226.109	3738.87	239.118	3143.63	240.124	1613.35	344.295	7213.66	345.298	1384.4	366.279	12311.3	367.284	3132.27	368.296	5507.06	389.352	1494.65	411.338	2151.82	465.35	3984.3	466.351	1441.7	483.359	2831.89	513.35	15219.7	514.352
	Plasma 2	512.341	111037	19.48	28.0557	245.077	58.0662	639.545	86.0967	2284.14	129.102	4611.83	169.088	2113.7	183.092	5470.82	184.094	746.862	226.11	2520.53	239.117	2461.23	240.126	837.628	253.134	736.318	322.204	704.083	344.295	2898.62	366.279	5432.79	367.283	1404.92	368.292	2311.8	465.349	3257.11	466.351	1169.94	483.357	2052.65	484.363	766.143	489.348	894.055	513.349	7566.89	514.351
	Plasma 3	512.342	120194	19.289	27.9839	244.327	58.0657	1014.74	84.0815	1307.03	86.0967	2465.45	103.122	964.917	129.102	5187.52	169.088	2720.53	183.092	7163.83	184.096	1032.25	226.109	1930.83	239.117	2612.82	240.124	1154.9	321.161	917.083	344.296	4660.38	366.281	6902.71	367.284	1384.22	368.294	1917.65	465.349	3902.49	466.35	1196.99	483.36	3067.05	484.362	887.197	489.346	1526.15	513.35
128	Plasma 1	660.438	119096	9.453	23.2067	386.525	57.0716	6356.56	71.0869	2910.01	84.082	1328.98	86.0971	4404.8	101.06	3261.95	106.066	3032.7	129.102	8174.2	149.023	19241.2	150.026	1606.54	161.133	2254.86	169.089	3734.12	183.09	4500.21	210.185	3636.56	239.116	1662.44	246.185	8639.94	247.189	1239.16	260.199	1126.21	331.228	26771.2	331.291	1174.91	331.73	12881.7	331.782	932.086	332.232
	Plasma 2	660.44	146440	9.494	23.2557	387.544	57.0714	3669.03	58.0664	544.61	71.0863	645.003	84.081	848.523	86.097	2174.33	101.059	2301.93	106.065	1959.86	129.102	3358.99	149.023	9640.26	150.025	953.588	169.088	3265.91	183.091	3730.41	210.185	1873.07	211.185	743.186	239.117	1455.96	246.184	1533.78	260.2	668.496	331.228	29475.5	331.29	1383.09	331.729	13779.1	332.232	2306.92	332.73
	Plasma 3	660.44	111647	9.472	23.272	387.884	57.0717	3187.16	71.0865	1213.86	84.0815	527.743	86.0968	2081.43	101.06	2724.37	103.123	739.126	106.065	1819.61	129.102	3979.53	149.023	13906.5	150.026	834.03	161.132	815.424	169.087	2583.23	183.091	3291.38	210.186	2343.93	239.114	648.561	246.185	2513.31	331.228	24712.3	331.294	815.842	331.729	9719.26	332.23	2765.23	332.73	578.015	343.227
129	Plasma 1	438.325	156558	11.836	26.3217	227.941	59.0506	2661.46	86.097	7860.7	129.102	8481.58	169.088	4802.5	183.091	25864.1	184.094	3420.58	226.11	5202.13	239.117	4612.21	240.125	3054.91	281.164	2710.1	290.175	4667.25	349.19	2296.39	402.23	2279.9	429.253	3033.93	437.316	32333.8	438.32	10280.4	439.332	40309.7	440.336	11824.1	444.277	2926.25	445.249	1902.36	461.317	11643.8	462.318
	Plasma 2	438.325	113260	11.881	26.31	227.819	86.0973	3588.38	103.121	1179.59	129.102	4910.4	161.106	1098.45	169.087	3158.73	183.091	15601.3	184.093	2539.52	226.109	3333.04	239.117	2097.64	240.124	1930.19	281.164	1228.61	290.175	1206.4	402.229	2808.9	429.253	1898.49	437.316	22235.4	438.319	6463.05	439.333	26290	440.337	6554.71	441.336	1423.99	444.276	1774.95	447.336	2018.58	461.316
	Plasma 3	438.325	103772	11.865	26.2778	227.481	58.0662	1005.98	86.0972	2608.13	129.102	2182.92	161.106	1306.28	169.088	2860.12	183.092	18395	184.094	2165.65	226.109	2447.13	239.117	2215.29	240.124	2729.22	281.164	1464.39	290.175	1154.28	360.182	980.278	391.239	1033.5	402.229	1857.41	429.254	2407.71	437.317	17094.8	438.32	5809.9	439.333	21111.3	440.336	5548.11	444.277	2409.07	447.339
130	Plasma 1	786.508	137914	9.098	21.49	349.712	58.0665	1984.92	84.0812	2518	86.0968	4308.3	103.122	704.041	106.065	1319.4	120.987	757.498	129.102	4480.48	169.088	5099.45	170.091	985.346	183.091	5469	185.106	723.978	239.116	699.241	254.213	614.001	337.227	1429.44	337.729	1333.81	349.226	627.374	379.237	949.001	394.261	35230.4	394.341	1793	394.764	21406	394.862	675.624	395.265
	Plasma 2	786.508	113265	9.122	21.4926	349.765	58.0659	703.828	84.0792	323.934	86.0962	2539.12	103.122	350.579	106.065	1750.79	118.972	805.556	120.987	704.817	129.1	1855.55	159.091	404.651	169.088	2140.79	170.092	355.204	183.09	3169.53	185.104	613.801	239.115	987.806	267.146	339.507	337.227	1573.63	337.727	318.434	379.232	683.706	394.261	24436.5	394.337	1140.46	394.762	14726.3	394.836
	Plasma 3	786.509	121435	9.106	21.5739	351.449	55.0559	554.805	58.067	778.26	86.0972	2037.51	103.123	1658.29	106.065	855.84	120.987	941.876	129.101	2635.11	169.088	2310.49	183.091	3652.16	184.094	591.624	239.116	1037.34	337.226	1755.06	337.724	504.645	338.223	539.435	379.239	850.103	394.261	37446.4	394.361	1378.8	394.387	472.301	394.763	20762.9	394.835	795.338	395.265	6494.67	395.768
131	Plasma 1	484.31	159858	13.826	27.4232	238.823	58.0664	24351.2	84.0812	41724	86.097	154275	103.123	87939.4	156.149	21359.7	159.091	22823.6	169.088	26963	183.091	105869	226.109	41887.1	239.117	18600.3	391.238	170708	392.241	46208.3	399.312	22719.3	413.327	46129.7	414.331	14755.1	425.328	15724.3	427.343	15349.5	461.317	191212	462.32	63630	463.328	15530.5	465.347	28582.9	479.328
	Plasma 2	484.31	114451	13.954	27.4297	238.891	58.0667	21553.7	84.0813	36901	86.0974	143711	103.123	63594.7	156.149	20576.4	159.092	17818.8	169.088	32080	183.091	146982	184.095	18037.1	226.109	45842.3	239.117	25947.8	391.238	191947	392.241	58733.7	399.312	17857.4	413.327	42564	425.327	13035.3	427.343	14354.8	439.344	13456.6	461.316	111434	462.32	37503.6	465.348	19624.8	479.327
	Plasma 3	484.309	98169	13.769	27.3569	238.129	58.067	17995.8	84.0818	28493.9	86.0976	118250	103.123	46087.7	156.15	13537.7	159.092	15881	169.088	27611.2	183.092	132141	184.095	16050.3	226.11	33133.1	239.118	21523.1	391.24	210098	392.242	58001.9	399.313	13553.5	413.329	30118.8	425.329	10021.1	427.344	10130.1	439.345	9656.82	461.318	115913	462.321	38588.2	463.33	12037.8	465.348
132	Plasma 1	365.235	92981	9.316	23.168	195.999	57.0718	22418.8	58.0668	1229.98	71.0868	6054.4	84.0822	1289.98	86.0974	3292.92	101.06	1256.72	106.066	24834.2	107.068	1967.28	129.103	9115.81	149.023	60668.7	149.068	3135.85	149.085	1815.29	150.027	4994.77	161.132	2977.77	169.088	1521.88	183.091	3057.16	219.174	1818.72	246.186	9527.87	247.189	1997.79	260.201	1118.91	337.227	1116.49	398.265
	Plasma 2	365.234	111922	9.329	23.2011	196.349	57.0715	38223	57.1027	1859.5	58.0749	2122.52	71.0868	18909.5	86.0969	2620.17	101.059	1539.67	106.065	35875.2	107.068	2698.68	121.028	2137.79	129.102	7598.86	149.023	121486	149.067	7357.41	149.085	5357	149.122	1779.78	150.026	12701.7	161.132	3451.43	169.087	2002.1	183.091	2891.24	219.173	2257.21	246.185	10083.7	247.188	1919.04	337.228
	Plasma 3	365.235	82756	9.318	23.2351	196.708	57.0716	36249.5	57.1026	1625.49	58.0749	1407.28	71.087	17587.7	86.097	2935.78	101.059	1157.76	103.124	1105.47	106.065	28683.6	107.068	1075.13	129.102	6715.01	149.023	112171	149.084	5280.23	149.103	2122.07	150.026	7842.22	161.132	2867.3	169.087	1829.3	183.091	2747.37	219.172	2173.9	246.185	9813.59	247.189	1699.44	337.227	3338.27	353.257
133	Plasma 1	512.341	154030	16.504	27.81	242.51	84.0817	947.117	86.0979	1864.88	103.121	508.451	129.102	1691.87	169.088	2018.98	183.091	4470.87	184.092	426.189	226.109	1130.45	239.118	1204.83	281.163	393.46	318.279	2379.11	319.284	530.891	322.204	1047.19	342.277	338.626	375.242	376.203	403.236	748.1	463.333	1296.71	464.33	392.605	467.363	966.449	469.322	638.218	498.403	338.527	507.353
	Plasma 2	512.342	97828	16.601	27.8302	242.721	84.0816	465.813	86.0974	2269.84	103.124	509.562	129.101	1310.75	149.021	564.223	169.087	1625.94	183.091	5467.5	184.093	884.968	226.109	1753.77	239.118	2247.13	318.279	2543.75	319.18	731.485	319.283	614.613	322.202	1182.55	365.224	431.768	401.223	496.346	403.238	1021.29	463.332	1676.14	464.333	444.776	467.362	992.885	468.364	374.374	507.358
	Plasma 3	512.342	111976	16.507	27.9023	243.474	84.0807	1026.7	86.097	3135.16	103.122	837.982	129.101	1038.51	169.088	3567.65	183.092	6652.47	184.095	964.901	226.109	2659.84	239.117	2811.58	240.123	865.161	268.155	843.367	318.279	3919.5	319.282	739.385	322.205	1259.65	375.24	627.601	401.221	1025.03	463.333	2929.21	464.334	900.259	467.364	1696.81	469.32	1937.53	487.333	1216.94	513.35
134	Plasma 1	464.408	100121	14.788	27.4217	239.085	84.0811	18880.3	86.0965	65306.6	103.122	28515.4	129.101	12193.4	159.091	11517.1	169.087	22737.1	183.091	78007	184.095	9925	226.109	21715.1	239.117	45511.2	240.124	26078.7	294.171	14869.3	295.18	31664.8	413.327	14586.9	415.237	10283.8	463.332	18897.6	465.347	64294.6	466.351	22882.9	487.332	219473	488.335	78867.1	489.341	13704.8	493.342
	Plasma 2	464.339	261094	14.916	27.2938	237.746	58.064	11316.3	84.0784	14675.3	86.0937	64373.7	103.12	27363.3	129.099	12097.2	159.087	10555.8	169.085	20217.5	183.087	68446.6	184.091	8936.68	226.106	17868.1	239.113	30674	240.121	21518.8	294.168	9316.35	295.176	26009.1	413.324	9720.48	415.235	31819.6	416.238	9529.36	463.33	25473	465.345	55740.7	466.349	17176.5	487.33	147146	488.333
	Plasma 3	464.338	271453	14.737	27.3885	238.738	58.0661	10710.6	84.081	18205.4	86.0963	69834.9	103.122	30806.3	129.101	9590.99	156.148	10622.3	159.091	12601.4	169.088	18632.8	183.09	61250.5	226.109	18506.6	239.117	35182.9	240.124	20808.7	294.172	13309.5	295.179	26887.7	413.327	13961.6	415.238	11035.2	463.333	21610.1	465.348	54930.1	466.352	17466	487.333	186468	487.412	9996.99	488.336
135	Plasma 1	473.362	174409	13.523	26.8199	232.654	86.0969	15482.5	129.102	27081.3	161.107	16467.7	169.088	13416.3	170.095	11667.1	183.091	35031.9	226.109	16481	239.117	11763.6	316.263	16425.3	318.279	18899.3	340.263	12656.8	387.243	10984	439.332	23148.4	461.316	35167.9	462.319	9917.59	463.332	25238.9	465.348	34680.7	466.352	10437.6	487.334	288417	487.474	9229.21	488.335	127328	488.426
	Plasma 2	473.362	97745	13.59	26.7556	231.981	86.0974	9998.94	129.102	11763	161.107	10522.8	169.088	10707	170.096	7048.89	183.091	24605.1	226.109	11843.1	239.117	10026.2	316.263	8387.7	318.279	5140.27	340.264	7225.35	387.244	7956.17	439.333	17494.2	461.316	17911.6	462.32	6136.22	463.332	14718.5	465.349	21900.7	466.351	6824.15	469.322	5553.16	487.333	192900	487.451	11296.7	488.335
	Plasma 3	473.362	83804	13.498	26.7264	231.675	86.0975	10508.1	129.102	10192.2	161.107	11585.2	169.089	12746.9	170.096	9751.67	183.092	37004.8	226.11	15499.6	239.118	10952	316.264	8129.4	340.265	7458.19	387.243	8983.77	439.334	12651	461.317	22851.2	462.32	7622.37	463.332	19545.9	464.336	5389.27	465.35	24101.3	466.353	7372.32	469.322	6358.59	487.334	226978	487.474	6863.87	488.336
136	Plasma 1	464.411	154193	13.814	27.5224	240.14	58.0663	14240.8	84.0812	22153.4	86.0969	83515.2	103.123	45156.8	129.102	10887.7	156.149	12381.1	159.091	10942.1	169.088	23794.9	183.091	79245	226.109	31674.3	239.117	13509.5	391.238	149534	392.241	41003	413.327	22837.8	439.343	10190.4	461.317	151371	461.403	10411.7	462.32	50192.8	463.328	12294.7	465.347	18733.8	479.328	12692.5	485.316
	Plasma 2	464.41	113419	13.94	27.4447	239.326	58.0668	11064.9	84.0813	19176.9	86.0973	72516.2	103.123	29002.5	156.149	10771.7	159.092	8496.22	169.088	23427	183.091	104255	184.095	12862.5	226.109	32904.8	239.117	18872.1	267.149	9132.65	391.238	167598	391.337	8949.58	392.241	52307	413.327	19779.7	427.343	8747.26	461.316	88954.6	462.319	29587.2	463.329	8558.93	465.348	12466.2	479.326
	Plasma 3	464.409	80332	13.757	27.4454	239.334	58.067	14363.7	84.0818	23003.6	86.0975	97061.6	103.123	35950.9	156.15	11434.6	159.091	12214	169.088	29444.7	183.092	122717	184.095	15183.4	226.11	30575.2	239.118	20717.3	363.244	9693.04	391.24	240023	392.242	66733	413.329	23272.6	425.329	8766.23	427.344	10429.7	439.345	11244.4	461.318	115956	462.321	38799.7	463.33	12392	465.348
137	Plasma 1	724.472	146486	13.182	21.0694	341.5	58.0658	1999.05	81.0699	760.604	84.0806	1792.81	86.0963	6378.46	103.122	1134.48	106.064	1155.14	129.1	2214.5	169.087	13543.1	170.09	1662.23	182.093	1061.16	183.091	15618.7	184.094	2879.14	211.084	643.457	226.108	1657.84	233.175	1048.54	239.117	2459.19	240.122	1196.78	279.148	5309.63	280.151	838.382	293.163	601.74	333.194	6488.34	334.198
	Plasma 2	724.471	102365	13.247	21.1056	342.25	57.0702	634.802	58.0658	1659.26	84.0805	670.009	86.0971	5431.92	103.122	1553.67	106.064	946.281	129.101	1847.45	169.088	11913.4	170.091	1418.15	176.118	905.405	182.094	627.614	183.091	12250.7	184.095	1814.71	226.107	891.519	233.176	978.809	239.116	1516.45	279.148	3614.15	280.151	799.591	319.18	571	333.196	4510.78	334.197	1324.91	387.272
	Plasma 3	724.471	96152	13.156	21.0354	340.794	58.0668	1379.66	60.0817	397.456	84.0822	1351.38	86.0972	6718.81	103.123	1195.35	106.065	1757.91	129.102	548.249	169.088	9505.02	170.094	1079.98	176.118	793.86	182.095	707.697	183.092	12281.4	184.096	1137.75	226.112	653.699	233.176	1075.86	239.117	1306.99	240.126	414.001	279.149	3511.17	280.153	464.259	333.196	3985.65	334.2	916.025	387.269
138	Plasma 1	438.326	118173	18.987	27.2598	237.788	58.0662	2036.19	84.0814	3523.85	86.097	8578.96	103.123	2821.67	112.076	2594.67	129.102	16719.2	169.088	1612.08	183.091	7444.63	185.106	2204.58	227.117	7512.95	322.309	1356.19	336.29	2308.47	339.206	1909.22	342.28	38746.9	342.352	1558.72	343.283	10035.9	344.293	2965.84	387.337	7192.98	388.341	2113.02	439.333	7307.48	440.337	2445.2	465.348
	Plasma 2	438.325	106212	19.155	27.1838	236.991	58.067	2074.41	67.0551	1373.06	84.0815	2930.69	86.0975	8890.58	103.123	3683.25	112.075	1734.59	129.102	12173.3	169.086	1994.99	183.091	6633.2	185.106	1455.3	227.118	7281.57	322.309	2120.32	336.29	1808.61	339.206	1949.29	342.28	25240.7	343.283	4729.65	344.295	2066.01	387.337	4494.92	439.333	7875.8	440.334	2767.57	461.315	1042.19	465.35
	Plasma 3	438.326	119354	18.995	27.156	236.699	58.0669	2119.51	84.0813	3167.84	86.0976	8242.4	103.123	1842.85	112.076	2981.33	117.069	1202.07	129.103	12413.1	169.087	2238.26	183.091	2823.22	185.106	2363.66	227.119	6799.88	322.311	1171.57	336.29	1625.43	342.28	30334.1	342.353	1089.91	343.284	7445.51	344.294	2115	387.338	3104.79	439.334	5234.16	440.337	1200.16	447.338	1570.53	449.352
139	Plasma 1	870.604	152826	19.433	23.6956	394.743	86.0971	9321.91	106.065	10850.1	129.101	7116.94	169.088	38838.5	170.092	4800.95	182.096	4449.64	183.091	104181	183.147	5880.89	184.095	13546.2	226.109	6447.57	239.117	16476.3	240.124	9184.45	319.18	4871	333.196	91005.8	333.272	5086.69	334.199	19294	347.211	5489.08	389.259	3524.35	401.287	8538.96	401.789	6326.51	436.309	23488.3	436.812
	Plasma 2	870.603	77172	19.422	23.5994	392.753	58.0664	1422.99	86.0967	3096.08	129.101	2893.73	169.088	10852.9	170.092	1978.04	183.091	27098	184.095	4335.7	226.11	2054.98	239.117	5119.7	240.124	1781.54	333.196	21886	334.2	4780.02	347.211	1379.99	389.257	1704.69	391.272	1471.41	392.285	2567.09	401.287	15783.7	401.789	8556.33	402.29	2219.44	413.288	2257.66	427.302	1384.86	436.309
	Plasma 3	870.606	111043	19.444	23.6324	393.437	86.0973	7722.15	106.065	5690.14	169.088	34682.2	170.092	5228.13	182.097	3998.16	183.091	89935	183.141	4036.1	184.094	11969.7	211.086	4083.27	226.109	4837.19	239.117	17114.9	240.123	5595.66	319.18	3870.09	333.196	73739.4	333.266	5163.34	333.288	3958.26	334.2	17453.4	347.212	4192.46	401.289	8534.22	401.79	4142.18	436.311	17221.7	436.812
140	Plasma 1	447.347	143177	16.848	25.9863	224.285	58.0672	10932.2	72.0824	3384.39	84.0821	25758	86.0973	84771.5	87.101	4368.79	103.124	25713.9	106.066	12922.9	129.102	21428.8	156.149	8381.99	159.092	8257.15	169.088	9116.91	183.092	8722.61	226.109	4630.55	310.274	6810.02	332.258	16668.6	333.262	4143.32	334.274	10144.5	371.28	5748.46	383.281	3403.2	385.297	7101.51	417.29	19516.9	418.293
	Plasma 2	447.347	76265	16.989	25.9499	223.903	58.0666	5373.03	72.082	1315.92	84.082	11030.5	86.0974	32105.5	87.1004	1712.92	103.123	11458.9	106.065	9158.7	128.118	1904.23	129.102	6178.09	156.149	3274.31	159.092	2488.62	169.089	5899.4	183.092	3995.18	226.109	1141.6	310.275	1786.7	332.259	8166.76	333.261	1847.87	334.274	1986.63	371.281	2335.19	383.279	1314.58	385.296	2683.28	417.292
	Plasma 3	447.347	115008	16.828	26.125	225.74	58.0669	12574.4	72.0819	3110.3	84.0818	36843	85.0797	4508.01	86.0973	84641.6	86.1304	3376.97	87.1004	4105.58	103.123	41805.4	106.066	10238	129.102	16272.9	156.15	12868.5	159.092	8765.78	169.088	5229.53	183.091	3509.04	310.274	5577.26	332.259	13019.7	334.274	12193.6	371.281	7153.34	385.298	10300.4	397.297	3728.32	417.291	18707.3	418.293
141	Plasma 1	438.326	129800	13.508	26.5669	230.516	58.0663	7218.47	86.0969	21137.8	103.123	7668.39	129.102	35518.7	161.107	16130.6	169.088	10236.1	170.095	7609	183.091	26609.2	226.109	11806.5	239.117	7811.45	316.263	21293.3	318.279	31092.3	319.282	7043.11	340.263	11893.7	439.332	30089.7	440.335	8883.65	461.316	17374.2	463.331	12257.3	465.348	55123.6	466.351	17702.9	487.333	143869	488.335
	Plasma 2	438.327	90076	13.573	26.504	229.855	58.0664	5102.47	84.0815	4846.49	86.0975	12527.3	103.123	4471.15	129.102	14918.3	161.107	9844.17	169.088	6888.57	183.091	15997	226.109	8460.18	239.117	5879.94	316.264	10847.5	318.279	7810.11	340.264	6912.5	439.333	22423.1	440.336	5766.24	461.317	8462.04	463.332	7089.66	465.348	39908.9	466.351	13053.4	487.333	78626.9	487.435	4437.91	488.335
	Plasma 3	438.326	84973	13.483	26.4827	229.631	58.0673	4579.36	84.0821	5601	86.0977	15682.9	103.124	5518.97	129.102	13925.1	161.107	11638.8	169.089	9414.92	170.095	5443.87	183.092	25737.3	226.11	10162.3	239.118	6556.22	316.265	10639.3	318.279	5474.11	340.265	6979.17	439.334	17469.4	440.336	7238.57	461.318	12091	463.332	8311.07	465.349	40838.6	466.354	13692.1	487.334	105183	488.336
142	Plasma 1	494.314	177944	18.515	27.2225	236.591	58.0666	7079.1	84.0817	8455.6	86.097	27612.7	103.123	8989.79	112.074	3661.07	129.101	61620.7	130.104	3792.04	169.088	4487.52	183.091	17454.6	226.108	3474	239.117	6816.6	320.294	10301.5	342.278	38061.9	343.281	9566.01	351.24	3982.84	366.283	4732.02	387.336	6234.05	427.341	6133.27	465.347	203609	465.421	12843.6	465.453	5444.04	466.349
	Plasma 2	494.315	101806	18.679	27.1763	236.108	58.066	3546.19	84.0808	2825.1	86.0965	8159.84	103.122	2943.86	129.101	40993.9	130.104	2878.27	169.088	4078.83	183.091	16489.4	184.094	1783.73	226.109	1951.59	239.117	4786.8	295.179	3014.93	320.295	6795.54	322.31	2502.52	342.279	12870.2	343.282	3239.03	351.241	3621.11	366.284	2753.41	395.269	1833.76	465.348	131529	465.488	2954.64	466.351
	Plasma 3	494.316	47974	18.514	27.1591	235.928	58.0669	7540.78	84.0819	9063.78	86.0976	29443.8	103.123	8229.38	106.066	2555.64	129.102	44898.8	130.104	3663.15	169.089	3967.07	183.092	12336.9	185.107	2572.89	239.117	2959.56	295.181	2496.36	320.296	7716.62	342.281	17870.7	343.283	4423.25	366.283	3104.21	413.328	3683.69	427.344	4954.78	465.35	195820	465.452	10011.9	465.529	2588.51	466.353
143	Plasma 1	416.334	314587	16.978	25.8378	223.214	58.0673	24867.4	72.0828	6924.75	84.0821	44986.2	86.0976	184247	86.1309	8044.98	87.1015	10653.5	103.124	67224.2	106.066	10816.9	129.103	20709.5	145.076	7944.02	156.15	14147.4	159.092	22223.7	169.089	9567.87	183.092	9074.75	216.149	6964.47	357.265	12621.5	371.281	24335.9	372.284	6391.5	385.297	24202.3	386.301	6902.54	397.298	5957.55	399.313
	Plasma 2	416.283	239367	17.049	25.7106	221.877	58.0668	9744.56	72.0815	1960.83	84.0818	16276.2	86.0973	63791.4	86.1307	2377.53	87.1002	2711	103.123	21081	106.066	8584.75	129.102	7009.02	145.075	2867.12	156.148	4102.14	159.091	7106.96	169.088	10566.2	183.092	4930.86	216.148	2138.48	332.259	5141.3	357.266	4111.36	371.281	7601.87	372.284	1479.1	383.281	2202.21	385.298	5737.3	417.291
	Plasma 3	416.284	334952	16.904	25.8916	223.78	58.0668	17176	72.0824	4921.66	84.082	30822.4	86.0973	113134	86.1307	7372.3	86.1456	6042.9	87.1004	5468.78	103.123	71598.8	106.066	8101.23	129.102	12908.4	156.15	13939.9	159.092	13733.4	169.088	12644.3	183.092	5323.63	332.259	6352.5	357.266	10206.5	371.282	18740	372.285	4341.78	385.298	15769.8	386.3	4418.49	397.297	4194.62	417.291
144	Plasma 1	893.69	96114	12.031	21.8101	355.611	57.0712	766.502	58.0664	1870.44	84.0813	1364.05	86.0975	8139.72	103.122	1859.23	129.101	5228.23	159.09	917.137	169.087	4530.62	183.091	8460.64	184.094	803.511	185.107	793.809	226.109	730.883	239.117	1422.14	286.713	1470.9	309.196	1093.91	333.195	1454.82	345.243	1936.63	345.746	1192.8	386.263	1271.6	408.275	741.01	425.324	3441.22	425.824
	Plasma 2	893.688	99852	12.136	21.828	355.981	58.0658	1292.3	84.0802	1565.16	86.0965	6281.75	103.123	1868.62	129.101	2807.36	156.148	680.637	169.088	3318.54	170.093	507.173	183.091	5516.53	185.105	595.853	226.107	576.14	227.117	759.593	239.115	533.944	286.714	1259.53	309.196	1202.03	333.195	699.177	345.243	1796.74	386.262	803.156	399.269	576.114	408.271	552.756	425.321	3006.41	425.823
	Plasma 3	893.691	114453	12.055	21.7861	355.114	58.0658	1033.87	84.0815	923.15	86.0973	8010.06	103.123	1362.06	129.101	2750.23	159.09	646.619	169.088	3390.94	183.091	7427.76	184.094	657.554	185.106	778.776	226.108	926.394	239.115	1058.5	333.197	859.021	345.24	768.898	345.745	923.248	357.741	748.408	374.767	761.762	386.264	621.348	425.323	3634.13	425.823	1688.08	426.324	789.231	456.251
145	Plasma 1	319.237	110846	12.77	22.1775	186.484	58.0666	2272.28	84.0811	1659.11	86.0971	7321.42	103.123	1939.63	106.065	2903.92	129.102	2800.33	131.059	887.41	159.091	1632.93	169.088	3752.09	183.091	5172.94	184.094	814.709	216.148	2000.39	239.116	1638.79	267.219	3154.34	267.719	1032.22	309.196	10608	310.199	1967.32	315.217	3249.37	323.21	4063.09	324.214	1128.35	329.232	2328.89	333.195
	Plasma 2	319.238	99633	12.855	22.2291	187.032	58.0662	1278.07	84.0812	1173.53	86.0972	5234.43	103.123	1726.88	106.065	2020.1	129.102	1167.16	131.06	1869.2	159.091	1449.62	169.087	3772.83	183.091	4429.25	216.149	2191.25	226.11	785.827	239.117	1134.84	267.219	1208.09	275.184	724.024	295.178	643.35	309.196	9125.14	310.2	2205.11	315.217	2963.1	323.211	3190.18	329.235	2517.04	333.195
	Plasma 3	319.237	99461	12.773	22.1424	186.111	58.0665	2196.34	84.0819	2554.8	86.0975	9400.63	103.123	1099.21	106.065	2096.12	129.103	1143.3	131.06	2424.49	159.09	2267.39	169.088	4386.12	183.092	6121.22	216.149	2181.77	217.153	765.689	226.109	771.941	239.117	1082.18	275.185	909.182	309.196	11347.4	310.2	2509.64	315.218	3415	323.211	3737.02	324.213	805.101	329.235	2239.17	337.227
146	Plasma 1	338.33	102447	18.644	24.0245	205.62	58.0667	3723.69	84.081	1466.09	86.0973	9465.89	103.123	2893.69	129.102	2432.73	169.088	1995.47	183.091	4923.42	282.279	5255.24	294.279	18127.4	295.282	2543.96	391.274	2914.37	392.279	1962.01	395.306	1988.8	400.28	3169.39	400.78	1908.85	401.288	108279	401.369	7953.23	401.426	1933.65	401.79	66009.9	401.898	3991.84	401.969	1481.92	402.291
	Plasma 2	338.33	77687	18.839	23.9726	205.07	58.0661	1513.17	84.0812	2108.48	86.0973	9298.56	103.122	2621.72	129.1	1591.28	159.091	1385.01	169.087	2469.56	183.091	4058.99	282.278	3348.94	294.279	13897.6	295.282	3175.75	391.273	1414.37	392.279	1474.72	395.306	1521	400.279	2839.47	400.78	1676.56	401.289	95190.1	401.375	5725.44	401.417	1617.72	401.79	58390.9	401.918	1765.39	402.291
	Plasma 3	338.33	125437	18.654	23.9489	204.819	58.0666	2123.76	81.0707	1601.34	84.0816	1620.11	86.0976	11134.1	103.123	2101.28	129.102	1650.68	169.089	2223.58	183.092	3139.97	239.118	1397.05	282.281	5410.96	294.28	14133.1	295.283	2818.84	329.234	1319.45	391.275	1630.15	395.307	6471.02	396.311	1825.12	400.282	2028.7	401.29	60447.1	401.381	3427.05	401.791	37108	401.881	2106.82	402.293
147	Plasma 1	776.503	111069	17.126	23.1303	383.773	58.067	3321.07	84.0825	3039.11	86.0976	15310.3	103.124	3948.38	106.066	3743.14	129.102	2732.27	159.092	3204.2	169.089	6954.44	183.091	15681.6	184.097	1912.53	216.149	3156.54	226.109	2384.05	239.117	2771.92	315.219	2500.53	318.28	10981.5	319.283	2248.6	329.235	2241.06	333.195	3825.71	343.25	5182.57	357.266	3600.91	391.274	4092.26	400.279
	Plasma 2	776.503	97782	17.309	23.1123	383.4	58.0664	1720.24	84.0814	2710.7	86.0972	8930.83	103.122	1491.22	106.065	1727.85	129.101	1470.26	159.09	1547.62	169.088	4898.93	183.092	12709.1	184.095	1336.69	216.149	1429.3	239.117	2032.56	240.123	1375.06	315.217	1026.49	318.28	5839.02	329.232	1373.25	333.196	4259.61	343.249	2622.27	357.264	1604.56	391.276	2577.23	391.775	1312.52	401.284
	Plasma 3	776.504	91803	17.088	23.2053	385.327	58.0669	4393.37	84.0814	4266.79	86.0973	21128.4	95.0867	1985.72	103.123	4266.69	106.066	4763.28	129.102	2823.17	131.059	2041.03	159.092	3941.34	169.088	4560.98	183.092	12723.7	216.149	4097.94	226.109	1996.06	239.118	2506.23	315.219	3115.84	318.28	22022.5	319.283	4588.88	329.235	3440.39	333.196	3023.61	343.25	6045.6	357.266	4646.22	391.276
148	Plasma 1	403.321	115149	16.978	24.9779	214.39	58.0672	14837.1	72.0824	4578.28	84.082	22434.4	86.0975	111401	86.131	4417.02	87.1011	4660.52	103.124	33991.7	104.126	2442.83	106.066	7113.56	129.102	9690.07	145.076	5058.96	156.149	5124.53	159.092	10986.9	169.088	2947.58	183.092	3697.3	216.149	4248.18	288.233	7790.04	343.25	14768.8	344.252	4019.55	357.265	14925.5	358.27	3595.62	371.281
	Plasma 2	403.321	79788	17.132	24.9571	214.171	58.0667	14185.6	72.082	2391.15	84.0814	14629.8	86.097	88409.5	86.1306	3403.67	87.1008	3550.74	103.123	22122.6	106.065	6234.99	121.075	2163.77	129.102	5123.55	145.075	4675.75	156.149	3394.64	159.091	9622.27	169.087	1889.51	183.09	2339.74	216.149	3837.02	288.232	5289.74	343.25	12934.7	344.252	2815.17	357.265	12784.5	358.267	2478.12	371.281
	Plasma 3	403.321	105017	16.953	25.1235	215.922	58.0669	21351.4	72.0821	6564.36	84.0818	34503.4	86.0971	146409	86.1303	6054.28	87.1005	8035.74	103.123	71910.3	103.165	3326.68	106.065	9459.74	129.102	7317.76	145.075	8231.78	156.149	12248.7	159.092	19109.7	169.088	4516.87	183.091	3830.21	216.149	5434.28	288.233	7587.66	343.25	20974	344.252	4625.3	357.265	26861.4	358.269	6246.42	371.281
149	Plasma 1	473.361	137389	15.266	26.9102	233.6	58.0654	10236.9	84.0798	18350.1	86.0955	76164.2	103.121	31702.6	106.064	6327.24	129.1	15292.3	156.148	7688.93	159.09	16388.8	169.086	15650.4	183.089	33625.4	226.108	18592.4	239.116	8645.05	254.139	7653.42	267.147	10581.6	307.179	7634.72	316.262	6883.85	335.173	10737.4	336.179	5240.21	342.277	5404.33	463.332	25883.8	464.334	7548.65	487.332
	Plasma 2	473.362	77118	15.371	26.945	233.965	58.0637	11351.4	84.0784	16454.1	86.0936	69156.7	103.12	32113.4	106.061	6291.89	129.098	9131.42	156.146	8437.66	159.087	12716.9	169.084	6978.4	183.087	17918	226.106	10750.1	239.113	4796.5	267.145	6521.38	307.177	3612.19	316.259	3679.91	335.171	5842.85	421.292	3979.86	423.309	4609.22	435.308	5678.63	463.329	29682.9	464.333	11845.6	487.329
	Plasma 3	473.36	79489	15.192	27.0142	234.689	58.0661	13220.9	84.081	23625.6	86.0965	94423.9	103.123	46931.9	106.065	10108.4	129.101	9826.76	156.149	14829.9	159.091	21801.6	169.088	13742.5	183.091	28374.7	226.109	22041.5	239.117	7926.63	254.141	9099.16	267.148	13552.9	307.181	7763.94	335.175	13213	336.181	6914.2	423.313	6172.7	435.312	6846.52	463.333	37309.6	464.335	13088.3	487.333
150	Plasma 1	480.335	120986	9.122	26.8766	233.154	58.0667	796.345	84.0819	823.001	86.0975	2420.18	129.102	4531.57	130.104	769.356	169.088	1429.47	183.092	2659.86	322.309	808.358	365.222	806.1	369.217	1496.84	371.227	713.61	407.235	1166.45	479.329	4974.27	480.333	1725.66	481.343	20957.4	481.427	720.701	482.348	6324.23	483.356	5962.55	484.362	11090.3	485.368	12826.2	486.372	3830.66	487.373
	Plasma 2	480.335	72685	9.147	26.8572	232.951	84.0803	1059.01	86.0971	3022.86	103.122	1155.5	106.065	1075.29	129.101	4499.15	169.088	3096.24	183.091	3829.54	211.085	1360.44	296.292	509.569	322.31	1245.99	369.218	1016.57	371.229	902.671	407.232	650.932	479.327	4476.67	480.33	1997	481.344	18479.6	482.347	5541.96	483.354	5257.48	484.361	9567.25	485.366	10459.4	486.371	2786.17	495.318
	Plasma 3	480.335	98904	9.129	26.964	234.069	84.0817	1085.68	86.0971	3661.78	103.124	1790.58	129.101	3410.2	169.087	2784.82	183.091	3176.4	211.086	1550.32	296.295	775.41	322.309	1614.31	348.212	902.045	370.222	744.023	371.228	811.923	479.328	4979.54	480.331	2072.76	481.343	23196.3	482.345	7102.68	483.354	8251.67	484.361	15641.2	485.367	17325.5	486.37	4494.47	487.374	858.627	495.32
151	Plasma 1	499.342	135110	13.757	28.556	250.474	58.0665	4985.24	84.0813	8019.3	86.097	21831	103.123	12274.7	129.102	8395.92	156.149	3821.23	169.088	43875.1	170.092	4387.95	183.091	29792.2	184.096	4597.2	185.106	4477.98	211.086	34063.6	212.091	3771.91	226.11	4191.33	299.2	2434.27	384.253	8054.5	385.257	2982.75	429.311	2439.34	480.265	5129.2	487.333	3509.23	506.245	19898.1	507.247
	Plasma 2	499.342	78909	13.848	28.5331	250.235	58.0668	1624.92	84.0814	2102.56	86.0969	9204.81	103.123	3735.62	129.101	3098.29	169.088	34160.7	170.093	5171.44	183.092	22289.7	184.097	3269.2	185.107	2548.67	211.087	26963.1	212.089	4046.45	226.11	3743.07	299.201	1627.41	384.255	8304.15	385.258	1924.06	429.312	2164	480.266	3547.66	481.265	1746.56	487.333	2511.67	506.244	13694.5	507.248
	Plasma 3	499.342	78484	13.709	28.4882	249.765	58.0667	3868.91	84.0815	8381.76	86.0974	26754.3	103.123	12777.1	129.102	4984.59	155.073	3897.66	156.149	4151.32	169.089	73140	169.137	3312.43	170.093	9511.9	183.092	45344	184.097	7080.19	185.107	5184.51	211.087	51714.8	212.09	7033.65	226.11	6142.11	384.254	8178.85	480.266	6857.83	487.335	4965.17	496.261	3058.97	506.246	25476.1	507.25
152	Plasma 1	371.315	85456	7.261	23.6059	200.506	58.0671	5754.16	84.0818	4894.95	86.0972	13071.9	106.065	3809.67	129.102	77900.1	129.141	3348.36	130.105	5011.8	165.069	3363.02	167.087	162546	167.138	15661.2	167.17	3221.61	168.089	37304.6	169.089	10237.5	182.154	5996.7	183.091	12365.2	204.137	4167.28	228.196	2882.29	242.175	6687.66	254.21	3807.58	361.228	96337	361.307	5704.47	362.231
	Plasma 2	371.314	32564	7.266	23.6419	200.886	58.0664	2179.74	84.0813	2161.61	86.0972	5196.87	106.065	3405.38	129.102	35745.6	130.104	2478.29	167.086	84974.3	167.132	5557.6	167.151	1292.28	167.169	1406.37	168.089	14139.3	169.088	4764	182.154	5200.64	183.091	5739.73	183.157	1259.76	200.163	2076.87	204.138	4659.56	242.175	6677.96	254.211	1670.16	359.21	1437.55	361.227	52888.4	361.293
	Plasma 3	371.314	16466	7.25	23.612	200.571	58.0663	1703.92	84.0812	2690.31	86.0968	4566.65	106.065	3311.91	129.102	28178.3	130.105	1827.25	167.086	103181	167.132	6523.12	167.168	1781.1	168.088	18938.9	169.089	8166.8	182.154	3536.32	183.091	11248.8	204.138	3035.55	239.116	2071.37	242.174	4258.67	254.21	1815.85	361.227	87791.6	361.299	5475.08	361.324	4403.39	362.23	23410.3	363.234
153	Plasma 1	362.33	115233	22.426	23.9969	204.81	106.064	8622.55	129.101	9576.98	169.087	7240.21	183.09	17279.4	239.116	7044.29	294.278	7217.96	318.278	18382.5	342.278	11028.8	368.293	6589.13	389.258	6644.04	449.352	7798.19	454.325	7986.86	455.333	8079.54	455.834	4893.19	463.332	17378.1	463.834	10190	464.34	48331.6	464.842	31972.8	465.346	34002.5	465.849	15938	466.351	4604.35	481.342
	Plasma 2	362.33	76166	22.448	23.958	204.398	106.064	7694.33	129.1	6917.99	169.086	6337.3	183.089	17435	239.116	7158.79	318.277	12944.4	342.276	6588.65	368.292	4944.78	389.255	6292.18	449.35	10968.8	454.323	7041.04	455.331	9015.75	456.339	6170.15	463.328	10905.9	463.831	5325.53	464.336	42992.7	464.838	24805.4	465.343	37422.8	465.846	19789.2	466.347	7223.11	481.339	7798.24	534.297
	Plasma 3	362.329	91025	22.418	23.9037	203.825	86.0959	3162.81	129.1	4726.2	169.086	6289.81	183.089	17016.5	239.115	6375.71	294.275	3651.51	318.277	9591.29	342.275	5290.47	389.255	4612.71	447.332	3587.13	449.349	8303.35	454.321	4534.05	455.33	6263.63	463.329	12584.3	463.829	7451.23	464.335	33825.7	464.837	21552.4	465.342	17458.1	465.845	9903.91	466.347	3373.09	481.338	5000.88	534.294
154	Plasma 1	323.257	116795	7.327	22.3762	188.499	58.067	3443.36	86.0973	10515.4	129.102	16922.2	169.088	42142.6	170.091	4364.31	183.092	75696.5	183.14	3464.46	184.095	11872.7	198.185	5805.19	211.086	3435.43	226.11	6041.81	239.117	41788.6	240.122	8866.34	253.134	14376.1	267.149	4055.63	281.165	4277.97	295.18	7773.39	317.212	41953.9	317.713	20911.1	318.214	4024.94	323.212	109041	323.286
	Plasma 2	323.257	87880	7.335	22.465	189.441	86.0972	5996.31	129.102	12434.2	169.089	29732.7	170.091	3734.29	183.092	54183.1	183.146	2598.24	184.096	6874.59	198.185	3849.65	211.087	3029.38	226.11	3453.06	239.118	26414.3	240.123	6093.13	253.134	9485.01	267.149	2824.88	281.165	3285.44	295.181	3851.03	317.213	55178.1	317.277	2676.49	317.713	28141.1	318.216	5450.53	323.213	88415.1	323.286
	Plasma 3	323.258	77381	7.313	22.5362	190.196	86.0973	4411.48	129.102	8295.56	169.088	36893.1	170.092	4475.1	183.091	71650	183.141	4180.07	183.161	3085.29	184.096	10660.6	211.086	3435.65	226.11	5113.46	239.118	34476.3	240.123	6843.55	253.133	11276.2	267.149	4034.04	281.165	4519	295.179	5695.04	317.212	42098.1	317.714	12278.3	318.216	3171	323.212	129095	323.285	8418.92	323.714
155	Plasma 1	357.263	114800	7.236	23.6537	201.287	58.067	5926.7	84.0817	5063.14	86.0972	13683.5	106.065	3677.3	129.102	83418.4	129.141	3634.82	130.105	5056.86	165.069	4817.83	167.087	212040	167.138	21377	167.169	4478.94	167.192	4535.25	168.089	50533.1	169.089	11412.5	182.154	6448.96	183.091	13252.4	204.138	3836.12	210.185	5034.45	228.196	6334.79	242.175	7335.83	294.205	4990.12	361.227
	Plasma 2	357.263	123241	7.238	23.7003	201.779	58.0666	3563.58	84.0814	4151.08	86.0974	8888.89	106.065	3705.73	129.102	54793.6	130.104	3600.27	165.069	3719.91	167.087	229892	167.139	20294.1	167.172	5100.59	167.203	3255.94	168.089	44826.3	169.089	8455.94	182.154	6559.46	183.091	8020.2	204.138	4486.68	210.185	3294.75	228.196	6266.23	242.175	8047.28	294.206	3518.58	339.262	2945.46	361.228
	Plasma 3	357.263	43256	7.233	23.697	201.744	84.0811	2947.05	86.0968	5909.07	106.065	3323.81	129.102	33838.2	165.07	3100.47	167.086	197722	167.138	16175.3	167.17	3137.31	167.19	2415.99	168.088	38677.6	169.089	9939.01	182.153	3660.74	183.091	12262.9	204.138	2763.89	210.185	2734.07	228.196	3863.49	242.174	4829.83	294.205	2343.66	361.227	94961.5	361.299	6451.73	361.323	5343.36	362.23
156	Plasma 1	724.473	104806	13.15	22.778	376.941	58.0657	876.535	84.0807	884.185	86.0961	2998.61	129.101	3708.82	169.088	12202.2	170.089	1146.18	183.091	13725.4	184.094	2455.97	226.109	1501.75	239.117	2821.2	279.148	3784.82	293.164	2499.61	333.196	7707.61	334.198	1147.09	387.27	2885.79	387.773	1369.42	391.273	1116.44	393.273	1328.23	400.279	3064.36	400.781	1987.95	401.284	935.862	408.276
	Plasma 2	724.473	82080	13.208	22.78	376.984	86.0969	2272.52	129.101	1739.64	169.088	8276.26	170.091	1448.91	183.091	12673.5	184.093	944.47	226.109	1532.63	239.116	1522.5	279.148	3278.79	293.163	2379.84	333.196	6219.24	334.2	989.269	363.243	897.882	387.273	1985.74	391.272	1025.19	393.271	915.413	400.281	3977.29	400.778	1668.83	408.277	1513.36	408.776	909.823	409.284	2020.18	409.785
	Plasma 3	724.472	83121	13.124	22.7273	375.891	86.0975	1897.02	129.102	1239.96	169.089	7951.46	170.091	619.171	183.092	8742.41	184.095	1488.32	226.111	628.221	239.117	1141.69	279.15	1876.3	293.165	2045.12	333.196	3804.17	334.2	1116.02	387.272	1367.46	387.776	571.351	393.274	735.241	399.269	591.418	400.279	2113.61	400.781	1662.72	408.276	1050.91	409.285	2231.88	409.787	686.562	410.289
157	Plasma 1	460.272	93573	8.857	25.2512	216.395	58.0658	1829.15	86.0965	4238.44	129.101	11062.7	169.087	2054.31	183.09	4088.63	185.106	984.839	227.117	3955.25	310.235	838.388	405.217	8944.7	406.219	2170.5	407.268	3687.36	409.285	2728.36	411.299	2216.29	421.283	871.848	423.3	1128.88	425.279	2366	425.315	5282.34	426.318	1197.59	445.286	53089.2	445.419	1450.42	446.289	20948.1	446.364
	Plasma 2	460.273	25160	8.87	25.3298	217.219	84.0807	1627.6	86.097	3899.54	103.123	790.456	106.064	865.418	129.101	4819.94	169.087	1343.37	183.091	2763.32	185.105	692.09	227.117	2139.25	239.117	594.478	337.229	930.984	405.218	2251.93	407.271	2141.03	409.285	2840.83	411.301	910.001	423.298	1071	425.279	1377.33	425.315	3400.24	445.286	57189.7	445.431	1577.56	445.505	541.954	446.289
	Plasma 3	460.272	55043	8.855	25.3333	217.256	84.0814	1174.91	86.097	2321.6	106.063	647.003	129.102	3368.22	159.089	707.734	169.087	1762.02	183.092	2533.4	185.106	651.528	227.118	3105.12	405.216	4200.58	406.219	1266.25	407.269	5083.9	408.273	1297.02	409.284	1273.71	411.301	1112.54	425.28	1240.36	425.313	2678.7	426.318	663.029	437.314	626.061	445.286	37076	445.413	710.241	446.288
158	Plasma 1	800.561	99057	19.413	23.0895	382.728	86.0971	8005.05	106.065	54594.4	108.081	14940.8	129.101	7875.31	134.059	7613.93	169.088	42676.5	170.092	5961.78	183.091	121543	183.147	6636.87	184.095	15906.5	226.109	9196.53	239.117	19572.3	240.124	10540.7	333.195	73322.8	334.199	14857.2	381.253	4791.4	389.259	5891.27	391.273	5015.95	392.281	5333.25	401.288	12496.6	401.788	7972.86	421.321
	Plasma 2	800.56	344201	19.399	23.0882	382.702	86.0971	4394.17	106.065	2964.85	129.102	4649.02	169.088	15945.3	170.092	3066.57	183.091	40742.8	184.095	6322.78	226.109	2911.55	239.117	6308.61	240.124	3226.86	333.196	24321	334.199	5100.93	389.259	4036.92	391.273	2418.91	392.283	2974.82	401.288	61594.8	401.37	3512.64	401.789	39362.8	402.292	10389.3	402.793	2439.93	413.288	5905.1	413.787
	Plasma 3	800.562	80316	19.418	23.0381	381.664	55.0556	2618.32	86.0976	4417.67	106.065	21660.7	108.081	7314.45	129.102	3867.86	169.088	30408.7	170.092	3717.9	182.096	3332.81	183.091	77747.7	183.14	3667.21	184.095	9584.66	226.109	4599.95	239.118	15240.2	240.123	5098.46	333.196	42436	334.199	8406.81	347.211	2827.16	381.256	4462.33	389.259	3499.73	401.288	7576.7	401.791	3294.26	421.322
159	Plasma 1	449.362	123943	14.594	27.1448	236.407	58.067	26877.9	84.0817	49078.8	86.0974	183764	86.1313	10803.8	103.123	94221.1	106.066	11169.4	129.102	11270.5	156.15	21713	159.092	28293.1	169.088	16699.9	183.092	36038	226.11	11567.9	239.118	21349.1	240.124	11887.5	294.173	13780.8	375.207	12856.4	399.312	40628.6	413.328	60328.3	414.332	15566.2	425.328	17002.1	427.344	14741.7	439.344
	Plasma 2	449.361	67487	14.667	27.0446	235.357	58.0665	25108.3	72.0814	7462.92	84.081	41579.8	86.0968	182102	86.1303	8578.46	87.1003	9762.7	103.122	69534.6	106.065	10740.6	145.075	8287.02	156.148	16424.4	159.09	24061	169.087	8482.59	183.09	19144	216.147	6339.03	239.117	11622.5	399.311	30572.8	400.314	8476.47	413.327	42259	414.331	11963.5	425.327	11023.5	427.343	10880.5	439.344
	Plasma 3	449.362	70956	14.569	27.1715	236.688	58.0666	26054.4	84.0814	51241.8	86.0972	198546	86.1312	13967.8	87.1005	11360.7	103.123	101935	106.065	11142.7	156.149	23586	159.091	28917.2	169.088	14117.5	183.092	33004.3	226.11	10591.8	239.118	19692.2	240.125	11182.3	294.172	14963	375.208	13310.1	399.313	37695.9	413.328	56914.7	414.332	16494.8	425.328	17009.8	427.344	14331.3	439.344
160	Plasma 1	387.3	95934	13.461	24.899	213.845	57.0702	947.101	58.066	3750.39	72.0814	1390.68	84.0814	6890.01	86.0967	19546.7	87.0995	1059.03	103.123	7619.3	106.065	1421.36	129.101	10236.8	145.075	1347.85	149.021	1389.21	159.091	3100.67	169.086	2086.42	183.09	2970.31	206.081	1005.45	264.232	1202.21	296.257	2222.65	296.294	1726.03	343.247	1470.49	357.263	2416.53	360.301	1227.12	391.273
	Plasma 2	387.3	82880	13.523	24.8695	213.534	57.0706	379.371	58.0662	3258.55	84.0811	3136.7	86.0973	12290.1	87.1002	811.275	103.123	4556.18	106.065	1646.88	129.102	4337.48	149.023	425.652	156.148	863.476	159.091	1079.58	169.088	649.777	183.09	1100.62	264.234	496.376	296.255	923.137	296.293	698.525	297.262	382.984	329.231	585.787	343.247	2015.98	357.264	1564.97	391.275	3955.39	392.277
	Plasma 3	387.3	82390	13.427	24.8575	213.407	58.0663	2461.29	84.0819	3409.04	86.0976	14486.1	87.1005	1089.22	103.123	3250.27	106.064	1271.23	129.102	2221.96	145.075	762.484	149.022	632.11	156.149	882.089	159.091	2093.33	169.089	1557	183.092	1280.98	264.231	739.691	296.257	556.859	296.294	843.265	343.249	1973.68	357.265	2093.48	358.269	411.339	360.302	1436.74	379.274	390.952	391.275
161	Plasma 1	644.477	90332	8.173	21.1208	343.35	58.0656	4509.57	60.0814	1315.2	67.0534	972.071	84.0798	2182.7	86.0962	10622.5	103.122	1446.05	106.064	1943.58	129.101	7163.17	131.059	1498.45	159.09	2107.42	169.086	1875.77	174.125	1129.48	183.089	3061.02	185.106	1139.68	399.182	1373.94	408.186	4338.14	408.687	2715.64	409.184	1918.88	428.717	2756.89	429.215	1764	429.718	1078.37	438.169
	Plasma 2	644.476	74424	8.186	21.2034	345.069	58.0653	3415.24	84.0798	1208.2	86.096	9245.31	103.122	1456.53	106.064	2518.34	129.101	4060.32	131.058	1397.45	159.09	2514.81	169.086	1912.25	174.127	1237.8	176.117	898.823	183.09	3781.59	337.224	711.97	394.259	856.917	399.679	867.836	408.185	4350.12	408.687	3496.8	409.186	1407.88	428.718	1834.62	429.218	1612.28	429.717	989.005	438.169
	Plasma 3	644.475	91678	8.173	21.1877	344.742	58.0663	3000.24	60.0816	839	84.0815	1672.65	86.0969	11514.2	103.123	1754.06	106.064	1581.41	129.101	2959.37	131.06	1383.91	159.091	2840.03	169.088	1089.78	170.094	1252.48	176.118	799.493	183.09	2965.01	239.115	1046.15	336.221	1155.01	408.187	4989.63	408.687	2115.19	409.187	1794.06	409.685	989.128	428.717	2825.21	429.22	1982.9	429.718
162	Plasma 1	438.326	103565	11.499	26.1709	226.358	84.0809	1099.89	86.0973	1943.38	129.102	6718.67	169.088	1416.44	183.092	4135.74	185.106	2049.04	239.117	1112.26	333.122	1183.91	333.196	2135.08	431.27	2666.12	432.273	991.154	437.317	38044.3	437.423	1475.39	438.321	13129.4	439.332	24731.5	440.336	6195.86	445.25	3511.32	446.25	1075.61	459.302	1698.07	461.316	3365.77	463.332	5426.79	464.336
	Plasma 2	438.325	76029	11.521	26.1621	226.266	58.0659	645.554	84.0802	999.736	86.0965	3307.42	103.121	819.196	129.102	4405.61	161.105	921.562	169.087	796.755	183.091	1713.17	296.296	1375.41	333.195	1219.25	431.27	3641.12	432.269	682.082	437.316	26300.9	437.419	870.002	438.32	8275.62	439.333	15020.9	440.336	5694.44	445.247	1412.17	446.25	798.928	447.337	2658.53	459.299	862.17	461.314
	Plasma 3	438.325	66141	11.505	26.1137	225.759	84.0818	1149.66	86.0966	1607.41	106.064	648.64	129.102	2401.58	169.088	595.223	183.091	1587.46	185.104	622.394	294.28	506.446	333.123	714.065	333.196	1341.11	431.269	2576.69	432.274	489.427	437.317	18910.4	437.39	720.149	438.321	5004.06	439.333	13998.1	440.337	3909.84	445.25	1220.38	447.337	1636.06	461.314	1349.65	463.333	3063.42	464.333
163	Plasma 1	754.519	89891	18.234	23.0511	382.325	58.0662	1812.49	86.0965	5268.82	106.065	3373.21	108.08	2107.21	129.101	4661.14	169.088	7624.14	183.091	20068.9	184.095	3293.93	226.108	4469.44	239.116	4982.3	333.196	3505.56	378.264	2432.68	389.257	5043.06	390.262	2229.05	391.273	3972.31	401.287	43581.9	401.358	1965.7	401.788	23354.4	402.291	6321.52	410.293	2762.74	410.792	1895.34	426.293
	Plasma 2	754.521	79304	18.413	23.016	381.598	86.0967	4408.19	103.122	2236.74	106.064	2202.73	129.1	2607.58	169.087	7410.36	183.091	19264.5	184.094	2332.29	226.108	2656.78	239.116	4166.86	267.148	1398.98	333.195	2812.84	378.265	1395.08	389.258	4576.72	391.272	3852.87	391.774	1333.67	401.287	27913.4	401.361	1328.29	401.789	16859.7	402.291	4577.53	407.268	1146.36	410.292	2010.64	426.294
	Plasma 3	754.519	74157	18.228	22.9503	380.235	86.097	5256.85	103.122	1980.36	106.065	2225.69	129.101	3017.29	169.089	8817.59	183.092	22239.6	184.095	2992.76	226.11	3356.07	239.118	5316.65	333.196	2809.76	389.26	4323.76	391.273	3529.61	391.776	1532.13	401.288	41526.9	401.362	2155.62	401.388	1605.93	401.79	21512.6	402.293	5632.61	402.792	1791.02	410.293	2560.3	426.296	1404	435.302
164	Plasma 1	798.545	86202	13.748	22.595	372.505	84.0816	2988.37	86.0974	7470.81	129.102	10131.9	169.088	8733	183.091	17653.7	184.095	2566.48	226.109	3101.54	239.118	5071.59	240.124	2218.92	281.164	3093.57	333.196	6033.75	379.238	2623.55	381.253	2659.17	386.263	3191.71	390.265	3383.4	391.273	3503.55	396.278	5729.38	396.78	2837.11	399.272	4452.34	399.772	2997.2	400.28	11097.3	400.781
	Plasma 2	798.544	70863	13.85	22.5662	371.908	58.0671	1697.08	86.0975	3531.45	129.102	4479.53	169.088	6175.07	183.091	11558.2	184.094	1446.59	226.11	2987.43	239.117	2956.03	281.165	2326.63	333.197	3349.06	379.238	3876.48	381.255	2062.15	386.264	1502.4	390.265	2376.86	391.273	1679.94	396.277	5630.23	396.778	2482.18	399.272	2854.45	399.772	2366.64	400.281	7660.54	400.782	4858.62	401.285
	Plasma 3	798.543	85690	13.692	22.5416	371.398	58.0666	2024.28	84.0816	2053.24	86.0975	7112.89	129.102	4898.51	169.089	7594.54	183.092	16191	226.11	2966.7	239.118	3629.55	281.165	3358.21	293.166	1942.25	333.197	3919.92	379.239	3895.23	381.256	3523.54	386.265	1919	387.271	2330.03	391.275	3076.97	396.278	6127.86	396.78	2977.81	399.272	3885.88	400.282	8977.81	400.783	5257.19	401.287
165	Plasma 1	740.547	95089	22.934	35.3191	318.425	129.098	3677.21	169.083	4016.11	183.086	3274.94	461.312	7705.5	462.312	2161.96	565.279	2805.61	698.426	2211.37	717.55	10144.5	718.552	4903.58	719.566	7290.73	720.568	2343.46	723.557	2566.48	740.437	3563.15	741.436	2297.34	741.551	17111.8	742.554	7814.34	743.566	14320.6	744.376	3483.34	744.57	7765.07	745.58	5025.83	758.448	11409.9	759.45
	Plasma 2	740.549	84465	22.926	35.2339	317.542	129.097	2747.23	169.082	4327.57	183.085	3844.88	461.308	7464.81	565.278	3025.04	698.422	1849.25	717.548	12384.5	718.55	5608.29	719.562	8400.22	720.566	3376.64	723.557	2525.17	727.565	1960.05	739.532	1860.74	740.433	2854.23	741.548	17347.3	742.55	7807	743.563	16563.1	744.376	3254.11	744.568	7617.37	745.575	5966.33	746.579	1997.25	758.445
	Plasma 3	740.549	61541	22.927	35.1242	316.404	129.098	2235.57	169.084	3849.73	183.087	4128.27	239.11	2007.92	461.309	5818.38	565.279	4819.34	566.28	1814.82	717.551	8714.78	718.554	3854.98	719.565	4955.46	720.566	1939.97	723.555	2254.16	725.555	2309.32	727.57	2507.7	740.432	1839.81	741.547	13788.2	742.552	5920.21	743.565	12406.2	744.375	3795.21	744.566	4932.25	745.577	3556.67	746.581
166	Plasma 1	871.648	82437	13.749	22.1494	362.764	58.0666	2767.89	84.0817	2824.32	86.0974	8838.35	103.123	2398.35	129.101	6148.54	169.088	8627.46	183.091	13769.4	184.096	2490.08	226.109	2208.4	239.118	4171.99	240.124	1877.96	281.163	1383.34	333.196	5889.23	334.2	1512.5	349.227	2846.15	390.266	4071.74	396.278	3524.17	396.781	1495.09	399.272	3092.69	399.772	2000.57	400.28	6960.97	400.78
	Plasma 2	871.648	78476	13.864	22.121	362.175	58.0669	3445.36	84.0813	1902.43	86.097	9015.11	103.124	3536.61	129.103	4758.96	169.088	10032	183.091	12374	184.095	1563.27	226.11	3716.23	239.117	3143.75	309.194	1815.66	333.197	3543	349.227	3356.28	376.252	1472.02	390.266	3199.86	396.277	3322.26	396.778	1346.41	399.271	3411.09	399.771	1835.36	400.28	7321.08	400.782	4538.07	401.285
	Plasma 3	871.648	79554	13.695	22.0895	361.524	58.0668	5336.87	84.0814	3382	86.0975	13030.9	103.123	2410.24	129.102	3722.98	169.089	9697.89	183.092	16151.9	184.095	2499.67	226.11	3141.97	239.118	4518.3	240.124	2190.53	309.198	2485.29	333.197	5526.49	349.228	4104.39	387.272	2201.09	390.266	1806.44	396.278	5667.82	396.78	2895.19	399.272	3632.41	399.773	2903.85	400.281	7119.3	400.782
167	Plasma 1	308.189	88981	12.809	21.9525	184.36	58.0661	2435.29	84.0808	1722.23	86.0968	6706.24	103.123	2101.26	106.065	2101.81	129.102	2959.25	159.091	1410.89	169.087	3295.2	183.091	4185.26	216.147	1030.8	239.116	1970.31	267.219	2081.09	267.721	743.242	275.184	736.645	295.181	3947.22	296.183	764.223	309.196	14105.4	310.2	2853	315.217	1783.05	323.211	4532.33	324.216	1134.63	337.227
	Plasma 2	308.189	74124	12.848	21.9628	184.47	58.0667	1659.85	84.0811	1908.34	86.0972	7464.21	103.122	2316.01	106.065	1814.4	129.101	1122.97	131.06	1288.45	159.091	1613.03	169.087	2856.38	183.091	3965.81	216.149	2138.93	239.117	1230.8	267.219	1046.67	275.185	1057.59	295.179	2633.16	296.181	726.2	309.196	13906.2	310.2	3339.43	315.217	3852.09	323.211	4028.47	329.235	710.535	337.225
	Plasma 3	308.189	76237	12.815	21.8986	183.787	58.0667	2367.07	84.0814	2335.97	86.0976	9940.13	87.1011	633.49	103.123	1320.28	106.065	2044.49	129.103	1191.7	131.059	1297.37	159.091	1603.17	169.088	3429.63	183.092	5680.84	184.094	750.149	216.149	929.455	226.108	1087.02	239.117	1654	275.185	868.917	295.18	3458.14	309.196	15143.5	310.2	3338.41	315.217	2106.94	323.212	4768.35	324.213
168	Plasma 1	300.195	62455	13.979	21.6609	181.461	55.0554	947.859	58.0666	9028.28	72.0816	1128.29	84.0815	7313.2	86.0971	34129.4	86.1303	1046.25	87.0999	2728.47	103.123	6812.85	106.065	5785.83	129.1	1463.68	131.06	4932.16	145.076	1887.31	146.095	1322.09	159.091	4866.31	169.087	1032.56	183.09	2223.6	216.148	3966.05	217.153	1010	218.128	1712.27	259.155	2326.4	275.187	6436.35	276.191
	Plasma 2	300.195	84030	14.172	21.6497	181.342	57.0715	742.094	58.0668	7730.01	72.0817	1265.76	84.0822	6831.97	86.0975	32670.8	86.1309	956.018	87.1006	1856.65	103.124	6311.07	106.065	5220.54	120.079	780.674	131.06	3336.2	145.076	1299.29	156.149	848.319	159.091	5294.77	169.089	744.009	183.092	2791.76	202.095	787.29	216.149	3556.27	218.128	1499.49	259.156	3287.5	275.186	5988.15	301.202
	Plasma 3	300.194	88747	13.984	21.6343	181.178	58.0671	7753.79	72.0823	1394.62	84.0821	7735.62	86.0979	34435.4	86.1306	850.175	87.0998	1174.91	91.0556	821.63	103.123	6454.24	106.066	4819.6	129.103	787.726	131.06	4197.36	145.075	1408.17	146.096	1492.79	159.092	5871.81	169.087	1512.01	183.091	3152.47	216.15	4145.97	217.155	1327.54	218.129	1141.73	259.156	3295.64	275.188	5793.42	276.19
169	Plasma 1	460.273	36077	6.889	25.4993	218.996	58.0663	1881.44	84.0815	1887.42	86.0967	5822.56	129.102	36433.5	130.105	2262.13	169.088	25742.4	170.092	2965.5	183.091	4195.26	184.098	1844.12	185.096	16136.1	186.1	2335.34	195.092	2749.93	197.108	2424.29	211.086	7907.69	241.097	21041.8	243.112	6172.12	258.149	5770.26	298.237	2155.24	409.192	58383	409.293	2939.17	410.195	16625.9	411.197
	Plasma 2	460.272	22553	6.893	25.5704	219.741	86.0974	3474.49	129.102	7520.94	130.104	817.17	169.089	14798.9	170.091	1946.08	183.092	2560.93	184.099	1763.36	185.1	1487.3	195.09	1228.55	197.107	1829.35	211.087	5155.56	241.097	11303.3	242.101	1689.45	243.112	3756.58	258.148	1209.08	298.236	877.188	310.234	814.002	409.192	41834.3	409.276	2423.47	410.195	11549.6	411.201	995.722	431.27
	Plasma 3	460.274	30763	6.888	25.5592	219.624	86.0964	2629.95	106.065	992.658	129.102	5559.8	169.088	22795.1	170.091	2430.68	183.091	1999.38	184.098	2292.53	185.1	1318.49	195.091	1846.85	197.108	1771.14	211.086	6200.32	227.117	2327.4	241.097	15589.5	242.099	2386.72	243.112	4442.88	258.149	1159.06	381.253	1189.77	409.192	52524	409.263	2954.88	409.293	1493	410.194	14288	411.198
170	Plasma 1	502.321	62453	15.942	27.7497	242.004	58.0663	1509.41	84.0819	7373.59	86.0973	10680.8	103.123	2149.78	145.075	1949.64	169.088	4202.9	183.091	11241	216.147	1253.87	226.11	4510.31	239.118	2037.45	240.124	2145.94	253.131	1934.84	293.165	1663.65	318.279	3380.49	375.206	4293.09	376.209	1095.61	463.334	1223.16	471.407	15932.5	472.41	5403.06	487.333	1466.03	489.349	17039.2	490.352
	Plasma 2	502.32	78627	15.956	27.75	242.006	58.0663	2367.51	72.0819	1119.37	84.0821	8454.1	86.0974	12305.6	103.124	2287.48	145.075	2260.62	161.107	1049.56	169.088	2949.93	183.091	6792.99	216.147	926.685	226.11	2927.97	239.117	1889.04	240.122	1005.9	253.132	957.29	293.164	1487.84	318.28	2018.93	375.207	3600.74	471.408	20889.6	472.411	6604.81	487.334	2034.18	489.349	12296.3	490.352
	Plasma 3	502.321	91710	15.946	27.8443	242.993	58.0667	2971.84	84.0818	8629.44	86.0974	15527.4	103.124	5935.11	145.075	1325.2	169.088	2690.69	183.092	8745.36	184.096	1441.96	226.109	4711.78	239.117	2013.16	240.125	1771.5	253.133	1721.48	293.165	2403.77	321.158	1424.42	375.207	6386.05	376.21	2348.39	471.408	19130.4	472.41	6576.77	487.331	1705.01	489.348	17929.5	490.352	5592.84	511.334
171	Plasma 1	322.204	94139	6.143	23.217	197.443	57.0711	2251.48	58.0665	3340.49	59.0511	4319.05	84.0813	2966.85	86.0973	10676.6	129.102	19983.2	149.023	16105.5	160.039	6842.4	161.097	2899.16	169.089	5700.52	183.091	2748.42	188.07	16998	206.08	3170	218.154	8672.59	240.196	3034.73	242.211	11422.5	262.143	17635	263.146	2208.79	307.201	2616.87	323.211	21530.3	324.215	4752.9	325.226
	Plasma 2	322.204	71427	6.149	23.261	197.91	58.0666	1580.43	59.0511	2944.01	84.0813	1831.29	86.0974	5532.85	129.102	7597.86	149.023	10807.6	160.038	3887.31	161.097	1409.73	169.088	3336.06	183.091	1079.64	188.07	11758.7	189.072	1126.1	206.08	1845.52	218.154	4529.24	240.195	1880.61	242.211	5945.27	262.144	12079.9	263.145	2327.36	307.2	2324.98	323.211	16776.5	324.215	3984.58	359.21
	Plasma 3	322.204	62543	6.139	23.276	198.07	58.0658	1061.99	59.0499	2012.64	86.0965	4554.19	129.101	4044.14	149.022	8447.69	160.037	2973.85	169.087	4657.89	183.09	1626.16	188.069	9798.79	189.072	1269.45	206.08	2608.19	218.154	2483.67	242.212	2637.39	262.143	10191.7	263.146	1213.71	307.201	1597.76	323.211	15899.9	324.214	3055.41	325.224	1300.31	381.254	2735.29	389.25	1580.22	450.188
172	Plasma 1	425.362	101232	16.814	26.0239	225.02	58.0671	8870.08	72.0823	3215.47	84.0821	25216.8	86.0973	60465.8	103.124	13642.5	106.066	11542.4	129.102	17826.4	156.149	5877.31	159.091	3475.01	169.089	3394.4	183.092	5808.17	226.109	3891.43	310.274	8996.38	332.258	13685	333.261	2833.35	334.274	14611	335.277	3948.8	371.28	2811.15	385.297	3081.63	417.291	7065.72	418.292	2489.62	431.307
	Plasma 2	425.362	57685	16.915	25.9682	224.434	58.0666	3230.11	72.0815	1434.74	84.0821	11552.8	86.0974	24179.8	103.123	4597.06	106.066	7460.63	128.118	2224.01	129.102	8875.93	156.149	2473.76	169.089	3675.2	183.091	4208.69	226.11	1578.31	310.274	5482	332.259	6410.29	334.274	10148.9	335.277	2259.18	393.29	1450.13	417.291	5437.94	418.294	1874.8	431.306	2953.75	437.316	2256.85	441.291
	Plasma 3	425.362	68189	16.799	26.1503	226.348	58.0669	11219.8	84.0817	37532.7	85.0798	4727.06	86.0973	74452.6	87.1004	3471.58	103.123	30674.4	106.065	9991.59	129.102	15242.1	156.149	11789.5	159.092	6001.87	169.088	3623.58	183.091	3058.99	226.109	2972.24	310.275	6729.94	332.259	11757.6	334.274	14553.6	335.278	3235.33	371.281	5179.91	385.298	7303.61	417.29	12159.1	418.293	4260.76	431.306
173	Plasma 1	439.342	63583	9.517	25.599	220.34	57.0345	1312.64	58.0666	1938.48	59.0509	10746.5	84.0812	3629.39	86.0972	4807.45	103.123	1236.91	106.065	983.226	129.102	14698.4	169.087	1217.99	183.091	1774.01	306.242	1407.36	324.252	3762.79	325.255	960.723	407.27	982.521	423.301	6323.69	424.304	2212.89	425.315	1711.2	435.3	1739.13	437.316	1804.85	438.313	12072.4	439.315	4080.33	459.301
	Plasma 2	439.341	33592	9.549	25.6284	220.649	58.0665	1223.23	59.0506	4897.59	84.0815	1961.38	86.0974	3867.37	103.124	714.112	106.064	729.335	129.102	7008.35	161.106	436.673	169.089	558.04	183.094	584.876	306.242	568.792	308.259	591.692	324.253	2399.19	363.245	839.885	423.301	3660.55	424.306	673.786	435.299	700.537	437.32	716.051	438.313	7221.85	439.318	2230.21	447.339	531.116	459.301
	Plasma 3	439.341	12470	9.516	25.6389	220.759	57.0344	717.584	58.0662	923.938	59.0508	6345.72	84.082	1601.07	86.0967	4241.51	106.064	1423.87	129.102	4709	169.087	877.378	183.091	796.124	324.253	1348.41	334.237	453.265	398.289	400.34	423.3	4152.62	424.304	1017.01	425.281	493.018	425.316	364.399	435.301	3186.02	437.314	1895.84	438.312	11759.7	439.315	2339.09	447.335	686.223	459.299
174	Plasma 1	512.341	94089	15.749	27.3942	238.164	58.0661	4074.48	84.0815	9367.2	86.0971	13578.4	106.065	1634.95	129.101	14422.2	145.075	3148.49	169.088	2575.43	183.091	5142.65	239.117	2098.63	318.279	96693	318.346	4755.59	319.282	22679.4	320.291	3971.93	363.337	8547.72	364.34	2433.38	463.333	7083.43	464.335	2395.36	467.363	3024.73	471.407	18939.4	472.41	5622.01	487.334	3043.69	489.348
	Plasma 2	512.341	50404	15.841	27.4069	238.296	58.0664	2930.56	84.0822	8176.83	86.0971	10677.6	129.102	6323.4	145.075	2426	169.089	2033.48	183.091	5561.03	216.148	1310.63	226.109	1201.07	239.117	1843.98	318.279	38983.7	318.34	1970.78	319.283	9327.45	363.337	5658.14	431.375	1642.94	463.333	4712.82	464.336	2085.71	467.364	2845.98	471.407	20501.3	472.41	5916.52	487.334	3672.48	489.348
	Plasma 3	512.341	73177	15.753	27.4543	238.791	58.0668	2788.89	84.0816	9732.06	86.0974	11010.3	129.102	4644.5	145.075	1963.63	169.088	1215.53	183.092	4044.06	239.119	1078.41	318.279	39396.4	318.344	1572.02	319.283	9055.49	320.289	1297.96	363.338	4275.24	364.342	1577.3	463.332	3925.19	464.334	1270.88	467.361	1183.91	471.408	19297.5	472.411	5388.11	487.331	2384.31	489.349	2638.97	498.401
175	Plasma 1	478.32	67634	14.471	27.9077	243.977	58.0673	4908.77	84.0823	10049.4	86.0974	37189.6	103.123	22116.1	156.149	5579.93	159.092	6142.28	169.089	7030.56	183.092	12294.8	226.11	4019.64	239.118	10093	240.125	5533.52	294.172	7110.37	347.212	4630.04	375.207	6156.64	391.239	8634.36	413.329	10825.3	425.328	6229.15	427.344	11882.7	439.344	12434.2	440.347	4087.59	465.349	6025.49	487.333
	Plasma 2	478.321	70833	14.506	27.9277	244.187	84.0821	6701.47	86.0975	24399.1	103.124	12829.4	156.15	3702.61	159.091	4081.35	169.088	3017.73	183.092	6432.59	226.111	1988.54	239.118	5384.94	240.126	1966.4	294.173	1978.3	347.213	2036.99	375.206	2641.19	391.24	10454.8	392.241	2849.96	413.328	4510.87	425.328	2458.06	427.345	8727.24	428.348	2311.58	439.344	10528.2	440.346	2847.4	465.348
	Plasma 3	478.32	77429	14.451	27.896	243.855	58.067	2957.76	84.0822	7450.07	86.0974	25023.7	103.123	11201.5	159.091	5243.6	169.089	4762.11	183.091	9616.32	226.11	2546.2	239.118	7440.71	240.125	3309.9	294.174	3892.09	347.213	2759.78	375.207	3984.89	391.239	10330.7	392.241	2576.62	413.328	5333.8	427.344	7985.31	439.345	9984.81	440.346	2690.56	465.349	3117.94	487.334	44206.8	487.415
176	Plasma 1	716.547	76297	22.955	35.0935	316.278	129.098	5131.2	169.083	5003.46	183.086	3859.59	445.315	3657.03	446.32	2698.3	461.311	10481.1	462.311	2981.95	698.426	4226.7	701.556	3501.29	717.549	13903	718.551	6241.58	719.564	10163.4	720.567	3972.64	725.553	3624.9	727.571	3539.31	740.436	3181.23	741.549	16512.1	742.553	7211.5	743.565	15044.5	744.375	3034.41	744.568	8352.2	745.579
	Plasma 2	716.55	77685	22.956	35.096	316.304	129.097	3480.69	169.082	4397.67	183.086	3497.84	445.312	3299.18	461.308	9216.82	462.313	1861.15	698.423	2248.55	701.551	2271.7	703.566	2292.9	717.548	14313.5	718.55	6846.43	719.562	10574.6	720.566	4503.84	725.553	3146.13	727.566	2689.97	740.434	2510.06	741.549	15680.7	742.551	6989.33	743.563	17233.4	744.376	2790.59	744.568	8258.54	745.577
	Plasma 3	716.549	61565	22.957	34.972	315.017	129.098	2080.63	169.084	2953.41	183.087	2109.72	445.313	1384.28	461.309	5834.78	462.313	1633.19	701.553	1734.65	703.567	1669.46	717.551	9163.88	718.556	3883.87	719.565	6125.26	720.568	2415.88	725.555	2485.73	727.571	2465.78	728.577	1586.4	740.433	1348.64	741.548	8840.32	742.552	3749.21	743.565	9810.04	744.376	2193.62	744.566	3950.01	745.578
177	Plasma 1	362.237	82110	8.346	24.2042	207.001	46.0656	837.736	57.0705	1682.35	58.0658	1950.99	84.0806	1533.34	86.0964	5140.81	103.122	760.29	106.063	1221.22	129.101	22769.3	130.104	986.365	169.086	2455.82	183.09	2884.11	185.103	764.132	195.091	784.003	227.116	673.719	268.226	2186.33	278.21	1073.61	323.211	1823.43	351.243	8715.3	352.246	2830.11	363.243	14175	364.246	4261.16	397.284
	Plasma 2	362.237	60281	8.352	24.2704	207.7	46.0659	532.747	58.0656	381.053	84.0815	876.442	86.0968	2062.93	103.122	496.254	106.064	747.384	129.101	13089.1	130.102	830.966	149.022	514.091	169.087	868.948	183.091	1320.29	227.117	648.62	268.226	1163.79	323.215	825.21	339.242	396.141	351.244	5654.75	352.246	1646.37	359.188	575.505	363.243	11599.1	364.245	2612.24	365.25	401.194	397.286
	Plasma 3	362.235	72435	8.342	24.2302	207.276	46.0674	616.058	58.0657	814.795	84.0814	632.419	86.0972	4612.75	103.123	547.144	106.064	947.96	129.102	6923.5	159.091	567.894	169.087	2043.64	183.09	2216.84	185.106	578.481	211.085	530.837	227.117	1021.12	268.225	449.496	323.211	1068.7	339.242	847.356	351.243	12198.4	352.248	2718.55	363.243	16062	364.245	4232.98	377.224	524	397.285
178	Plasma 1	310.299	91430	19.147	22.8639	193.992	58.0668	2884.94	86.097	4671.96	129.102	8871.24	169.088	16291	170.091	2605.27	183.091	39929.5	184.095	5429.6	226.109	4629.53	239.117	6358.14	240.124	3585.14	266.248	4871.82	333.196	21785.2	334.198	5466.88	389.26	3482.59	391.274	3379.23	401.288	60918.4	401.369	3518.41	401.789	32968.6	402.291	9666.07	413.287	5357.25	413.79	3114.53	426.295
	Plasma 2	310.299	45636	19.306	22.8352	193.687	86.0972	4949.27	103.123	1467.99	129.102	5146.64	169.088	13114.4	170.093	2655.23	183.092	35709.1	184.095	3445.37	226.109	3584.47	239.118	6782.69	240.123	2132.89	266.248	3970.43	333.196	14574.2	334.198	2382.63	349.226	2352.89	365.26	1558.37	389.259	3162.59	391.274	2850.46	392.282	3316.58	401.288	22798.8	401.79	13754.2	402.291	4574.54	413.286
	Plasma 3	310.299	76322	19.156	22.7995	193.308	58.0665	2613.71	86.0974	4693.17	129.102	4031.85	169.088	16920.9	170.093	2668.44	183.092	44340	184.095	5178.72	226.11	4044.76	239.118	8386.27	266.249	4678.23	333.197	18401.6	334.2	3781.06	389.26	3137.61	401.289	66730.9	401.37	3795.74	401.791	37534.3	402.293	11589.9	413.288	4847.87	413.789	2462.59	426.297	3657.17	426.8	2658.62	427.304
179	Plasma 1	485.339	63019	15.318	27.0082	234.465	58.0654	13218.2	84.0799	21419.2	86.0955	99472.5	103.121	35116.4	106.064	9142.65	129.1	12644.1	156.148	8467.54	159.09	17347.1	169.086	11973.2	183.089	28265.5	226.108	15947.8	239.116	7257.36	254.139	5407.24	267.147	8745.44	307.178	6262.46	335.172	7919.93	423.31	7318.31	435.31	7067.65	463.331	53399.4	464.335	17567.4	465.345	11075.8	487.331
	Plasma 2	485.341	54645	15.43	26.9504	233.86	58.0642	16687.8	72.0794	5093.34	84.0789	24012.5	86.0941	107495	87.0975	5219.03	103.12	40372	106.062	8641.57	129.099	9165.58	156.146	11396.8	159.088	20154.9	169.084	5098.73	183.088	12796	226.106	4999.72	239.113	4426.57	352.28	4735.43	413.324	5340.51	421.293	5613.17	423.309	7170.02	435.309	7899.31	463.329	72598.5	464.333	23852.8	465.343
	Plasma 3	485.34	95154	15.22	27.0084	234.467	58.0662	15909	84.0811	29633.6	86.0966	113735	103.123	57982.4	106.065	13671.2	129.101	11286.3	156.149	17061.1	159.091	29019.3	169.088	10580.1	183.091	22730.3	226.109	17319.8	239.117	6490.63	254.141	6918.11	267.148	9809.53	335.175	10045.6	399.312	6634.59	423.313	6642.28	435.312	8021.92	463.333	85270.5	464.336	28943.1	465.346	10329.1	487.333
180	Plasma 1	494.265	104906	12.027	27.2327	236.699	58.0662	3017.21	59.0504	6039.27	84.0816	10278.7	86.0971	7594.88	129.102	33400	169.088	3546.39	183.091	6830.05	196.169	2847.03	224.165	3404.81	226.108	2603.69	239.117	3137.19	316.264	2596.32	334.274	9439.55	335.276	2678.1	352.285	27646.4	353.288	6439.82	375.206	2775.73	397.343	6921.62	463.332	5473.31	479.328	10841.2	480.33	4062.36	485.317
	Plasma 2	494.263	32492	12.09	27.2275	236.645	58.0658	1911.18	59.0498	3165.39	84.0807	3938.76	86.0959	3951.51	129.101	17812.5	169.087	2631.8	183.091	5107.64	196.168	1352.59	226.108	1766.72	239.116	2573.24	294.172	2163.65	322.306	1305.69	334.274	4397.73	335.277	1394.44	352.284	12476.8	353.289	2859.02	375.206	2416.21	397.342	3177.4	463.33	3209.14	479.327	7186.94	480.329	3379.08	485.316
	Plasma 3	494.264	74993	12.059	27.2021	236.379	58.0661	1632.42	59.0502	2723.26	84.0821	7533.28	86.097	5065.97	129.102	9461.16	169.088	2452.12	183.091	5240.98	224.164	1128.95	226.11	1137.93	239.117	2249.66	240.124	1072.19	294.171	1267.24	322.31	1398.54	334.274	3442.02	347.212	1222.98	352.285	8629.17	353.289	2419.49	375.206	2628.04	397.343	1831.21	463.333	2335.49	479.326	4773.84	480.329
181	Plasma 1	770.514	77272	13.686	22.9983	381.089	86.0971	2844.46	129.102	5841.21	169.088	4847.11	183.091	8937.24	226.109	2001.85	239.116	1738.94	281.164	1655.67	293.162	1650.79	333.195	2677.23	337.226	1569.09	381.253	3779.75	386.263	4164.69	386.764	1814.23	387.27	1771.37	391.273	3760.32	393.272	3668.73	396.278	1850.46	399.27	2201.54	400.278	2621.28	401.285	1759.69	409.283	2757.55	409.785
	Plasma 2	770.516	61042	13.787	22.9922	380.963	86.0973	2505.47	129.102	3575.63	169.088	5396.7	183.092	9011.53	226.109	2156.55	239.117	1812.51	281.164	1607.76	333.195	2444.4	335.173	1454.9	337.226	2512.88	381.255	3763.06	386.264	3053.43	386.766	1465.97	391.275	3985.29	393.273	1905.42	399.271	2283.37	400.28	2167.84	401.286	2317.23	401.787	1404.08	409.284	3374.7	409.786	1860.15	436.309
	Plasma 3	770.512	72941	13.644	22.9344	379.766	86.0974	4340.37	129.102	3816.4	169.089	6415.37	183.092	14556.5	226.11	2660.63	239.118	2478.38	281.165	2373.56	333.197	2835.69	337.227	2207.96	379.239	1728.24	381.255	4635.15	386.265	2913.31	387.272	2427.25	391.275	4288.18	393.274	2501.25	396.278	3042.26	396.78	1599.84	399.272	2626.33	400.282	4776.92	400.783	2023.48	401.288	2598.04	409.285
182	Plasma 1	338.33	86049	22.485	23.8201	203.455	129.1	11251.9	169.086	8146.44	183.089	26409.7	226.108	6334.33	239.116	10364.7	294.277	16503.8	318.277	9893.6	389.257	11330.7	449.352	12739.3	450.354	5651.81	454.325	7824.41	455.333	11836.5	455.834	7134.49	456.34	7082.88	463.331	6333.22	464.339	24575.4	464.841	13521.7	465.346	42562.6	465.848	26483	466.351	8273.56	481.341	8440.83	534.3
	Plasma 2	338.329	56043	22.495	23.8205	203.459	129.1	7956.39	169.086	8213.69	183.089	23032	226.107	5971.68	239.115	10041.6	294.275	8955.81	318.276	6895.36	389.255	11261.8	449.349	13477.8	450.35	4948.28	454.322	6402.1	455.331	9829.18	455.832	6132.49	456.338	8758.99	463.328	5171.26	464.335	20563	464.838	12099.5	465.342	40539.5	465.845	23050.2	466.347	8348.06	481.338	8841.58	534.296
	Plasma 3	338.329	67398	22.478	23.7166	202.359	129.099	6609.02	169.086	8452.73	183.088	23951.6	239.114	9904.7	294.274	8004.76	318.275	5696.33	389.253	8948.83	423.33	3580.05	447.331	4897.97	449.347	16572.6	450.348	5571.03	455.329	8128.96	455.831	5259.64	456.337	5846.14	463.326	5091.27	464.334	17155.9	464.836	10796.7	465.341	26748	465.844	17987.1	466.346	7149.43	481.336	10024.7	534.293
183	Plasma 1	369.298	25121	7.307	23.5593	200.053	46.0662	2233.24	58.0669	4494.25	84.0818	4821.71	86.0973	10488.8	106.065	3246.06	129.102	51806.4	130.105	3794.28	167.086	58209.8	167.139	4342.38	168.088	10468.3	169.088	6198.11	182.154	3133.89	183.091	7355.68	204.137	2851.1	234.187	2758.81	240.195	3527.85	242.174	3391.63	254.21	5477.94	276.195	2291.82	361.227	51613.8	361.317	1992.01	362.231
	Plasma 2	369.299	25148	7.304	23.5919	200.397	58.0666	1777.52	84.0814	2899.14	86.0971	4994.96	103.124	1036.02	106.065	3186.21	129.102	29271.1	130.104	2099.41	167.086	49124.9	167.132	2805.56	168.089	7208.22	169.087	3456.96	182.153	3676.16	183.091	4289.71	183.156	963.19	196.169	1318.12	200.162	1762.47	204.138	3939.11	240.193	1183.13	242.175	4836.3	254.211	3005.38	276.194	1177.27	361.227
	Plasma 3	369.299	10763	7.289	23.6459	200.967	58.066	1576.43	84.0814	2292.03	86.0971	3660.89	106.065	2653.08	129.102	19360.1	130.105	852.078	167.086	37073.4	167.131	1845.07	168.088	5287.18	169.088	4160.88	170.094	857.219	182.154	1834.94	183.091	6324.58	204.138	2068.63	239.116	1034.88	242.174	1897.65	254.209	2276.35	361.227	47739.5	361.296	2028.46	361.327	838.002	362.231	12876.7	363.234
184	Plasma 1	674.456	75941	10.438	21.7723	356.567	58.0663	1579.32	84.0813	1980.53	86.0969	6842.23	120.988	1213.21	129.101	7002.49	169.088	15391.6	170.093	2569.66	183.091	34976.7	183.141	1334.4	184.095	4535.15	226.107	1852.22	239.117	4407.45	240.124	1773.49	253.134	7411.8	279.148	1183.42	333.196	11180.9	334.2	2457.71	338.235	18137.8	338.737	7718.13	339.237	1748.73	350.234	2809.52	350.737
	Plasma 2	674.456	59002	10.478	21.7787	356.702	58.0658	1640.32	84.0808	1259.81	86.0966	3742.8	129.101	2716.6	169.088	14419.8	170.092	2124.33	183.091	27815.4	184.095	3467.21	211.084	1092.42	226.109	1597.18	239.117	5380.79	240.123	1757.1	253.133	4844.59	254.137	1158.98	279.146	1321.06	333.196	8204.75	334.199	1604.32	338.235	14214.5	338.735	7656.17	339.236	1039.81	350.234	3111.7	350.736
	Plasma 3	674.457	70667	10.453	21.776	356.644	57.0708	1085.82	86.0973	2793.2	120.989	1182.65	129.101	2508.26	169.088	15160	170.093	1664.28	183.091	25339.1	184.095	3620.27	211.086	1098.95	226.11	1668.79	239.117	4326.99	240.123	1429.08	253.134	5104.94	254.138	1048.4	279.148	1392.47	333.197	10859.8	334.201	1621	338.236	12712.1	338.738	7525.24	339.24	2489.59	350.236	3037.25	350.738
185	Plasma 1	469.324	75098	11.013	25.1228	214.931	58.0663	1857.29	59.0508	7455.5	84.0807	994.446	86.097	2838.38	87.0435	1668.3	106.065	778.818	129.102	10512.2	149.021	1370.14	156.081	6363.82	169.087	1006.29	183.089	1387.28	282.241	1574.53	391.274	2448.52	392.279	890.159	409.285	8247.27	410.291	1835.89	411.301	880.411	437.316	1770.38	439.332	5373.13	440.334	2015.62	443.269	1822.96	459.264
	Plasma 2	469.324	51431	10.999	25.1189	214.89	46.0663	542.477	58.0656	926	59.0501	3674.29	86.0964	3604.59	87.0448	720.006	103.121	492.524	106.064	938.745	129.101	6848.46	156.079	862.322	169.087	717.074	183.091	1138.11	253.132	819.064	282.241	747.782	391.273	1576.38	409.285	6962.74	410.288	1354.14	411.295	1002.26	437.316	1330.09	438.32	679.631	439.333	3747.34	440.335	1022.88	443.267
	Plasma 3	469.325	32136	10.992	25.111	214.808	58.067	693.568	59.0505	2691.99	84.0799	488.948	86.0964	2301.68	106.064	430.032	129.101	3058.37	156.08	1162.04	169.087	610.735	173.104	392.354	183.091	709.497	184.093	411.708	227.114	377.623	282.241	591.559	391.275	2012.51	409.285	3795.2	410.289	678.957	411.3	974.151	437.315	538.59	439.333	1510.08	440.334	567.141	443.269	1623.34	444.271
186	Plasma 1	868.589	64822	16.928	23.5933	392.643	58.067	2196.31	84.0823	2998.18	86.0978	11710.4	103.124	3468.26	106.065	2180.87	129.102	993.935	159.091	3011.16	169.088	1845.1	183.091	3885.23	216.149	1226.46	239.118	952.438	315.217	1488.35	329.234	851.786	333.196	1040.09	343.247	736.485	357.264	1648.53	371.279	1275.02	394.281	1043.63	400.281	3401.91	400.781	3095.45	401.286	1088.79	435.302
	Plasma 2	868.588	68821	17.117	23.5724	392.21	58.0663	2169.85	84.0818	2865.13	86.0971	12797.1	103.123	4099.9	106.065	2571.6	129.101	764.426	131.06	1236.5	159.091	2162.34	169.087	2463.11	183.091	4128.16	216.148	1235.06	239.117	946.977	315.218	793.475	329.234	960.779	333.194	1544.96	343.25	937.609	357.264	2070.63	371.278	706.763	394.28	711.205	400.28	2816.9	400.783	3080.04	435.302
	Plasma 3	868.589	70239	16.909	23.7116	395.089	58.0668	4148.86	84.0816	4771.11	86.0974	17710.9	103.124	8307.53	106.065	4151.44	129.102	2093.39	159.092	4021.95	169.088	2373.07	176.116	1129.04	183.091	3090.53	216.148	2045.32	315.218	2989.58	329.233	2102.98	333.195	1399.04	343.247	1698.43	357.263	3921.36	371.281	2494.33	394.283	1472.23	400.281	4851.26	400.782	3952.06	401.287	1026.96	435.303
187	Plasma 1	320.241	85056	14.44	22.246	187.188	58.067	5457.02	84.082	5061.32	86.0974	20195.9	103.123	4608.02	106.066	5737.86	129.102	3146.93	131.06	4126.5	146.096	994.799	156.149	1284.93	159.092	6120.31	169.088	2983.7	183.091	5797.93	216.15	4231.81	217.152	1520.86	275.186	5470.62	315.218	6236.71	329.234	7958.24	330.236	1146.34	343.249	1027.05	400.28	6583.82	400.78	4203.02	401.286
	Plasma 2	320.241	68422	14.418	22.1917	186.611	58.0673	5000.57	81.0711	978.157	84.0819	4524.01	86.0978	22698.2	103.124	4847.77	106.066	7152.26	129.102	1261.99	131.061	5030	145.076	1777.06	146.097	976.679	159.093	6895.45	169.089	2252.61	183.092	3411.07	216.15	5355.85	218.128	1910.26	275.187	4793.4	315.219	7839.16	316.222	1289	329.235	6416.22	330.237	971.471	400.279	1382.6	409.284
	Plasma 3	320.239	48558	14.484	22.2013	186.713	58.0671	4437.26	84.0824	5304.48	86.0974	18444.7	103.124	4519.74	106.066	5293.83	129.102	1544.59	131.06	3022.59	146.095	961.273	159.092	4211.51	169.089	2485.14	183.091	3850.57	216.149	3889.25	226.109	1025.71	239.116	919.721	275.188	4545.91	315.218	3280.33	316.223	936.689	329.235	5011.28	330.236	1074.11	399.272	1272.17	400.281	21203.3	400.783
188	Plasma 1	360.22	86113	7.379	23.5678	200.319	46.0657	1365.76	58.0665	2866.73	59.0505	3176.46	81.0695	1098.75	84.0817	4879.23	86.0971	7545.29	106.064	1377.26	129.102	25755.3	130.104	2068.83	167.085	1263.7	169.088	2808.38	183.09	2781.67	227.117	1274.36	234.186	2306.27	240.194	2885.66	252.196	1350.94	254.21	2470.62	276.195	1934.04	337.226	2388.22	339.243	1574.19	361.228	17382.5	362.231
	Plasma 2	360.22	51430	7.382	23.618	200.85	58.0667	1171.01	59.0504	1811.97	84.0812	3896.98	86.0971	4675.97	103.124	839.196	129.102	15072.2	130.104	1221.6	167.084	708.481	169.087	1805.75	183.091	1879.44	185.105	1022.73	196.169	861.376	234.184	799.555	240.193	1118.41	252.195	1219.97	254.209	1107.03	276.195	1238.98	337.227	3727.89	339.242	1405.99	361.228	12293.5	362.234	2672.84	395.27
	Plasma 3	360.221	61599	7.376	23.6387	201.068	58.0662	1361.95	59.0508	1066.45	84.0805	730.853	86.0973	4004.55	106.064	1135.67	129.102	10407.7	130.103	568.406	167.085	610.697	169.088	1884	183.091	2847.11	184.093	752.681	185.105	928.098	227.115	842.252	234.185	991.108	252.193	1506.1	261.122	957.276	276.191	574.993	337.226	2105.63	339.241	891.987	361.228	17266.4	362.231	5552.15	363.232
189	Plasma 1	443.271	46808	11.904	26.3644	228.313	59.0506	2185.63	86.0966	4799.62	129.102	9044.58	169.088	6042.45	183.091	38500.8	184.094	5066.13	226.11	7866.57	239.117	3843.84	240.125	4937.14	352.284	2071.59	360.182	2391.78	401.222	1966.27	402.229	5202.73	429.253	5327.26	437.316	37363.9	438.319	11077.3	439.331	19214.8	440.335	5586.76	444.277	5948.18	445.281	2340.79	461.317	11176.4	462.319
	Plasma 2	443.271	29000	11.935	26.3605	228.272	86.0974	1989.98	129.102	3809.35	169.087	2488.59	183.091	19225.8	184.093	2496.68	226.109	4257.81	239.117	2745.75	240.124	2356.78	281.164	1586.24	349.19	1151.35	391.239	1666.77	401.221	1352.7	402.23	2995.96	429.255	2716.94	437.316	21760.9	438.319	6666.44	439.332	13610.2	440.336	2837.38	444.276	2760.14	447.336	1819.31	461.317	6486.83	462.318
	Plasma 3	443.271	49589	11.928	26.3107	227.75	86.0972	3117.6	129.102	4226.23	169.088	4743.75	183.092	30940.5	184.095	4421.78	226.109	4490.54	239.117	2882.2	240.124	3439.25	360.183	1492.43	401.223	1495.21	402.229	3913.61	429.254	4486.25	430.256	1638.91	437.317	27862.3	438.32	7771.47	439.332	14507.3	440.336	4599.04	444.277	3616.55	445.279	1531.57	447.337	1471.27	461.317	7601.94	462.318
190	Plasma 1	414.267	85641	13.645	25.2824	217.408	58.0663	1885.63	76.0757	2142.47	84.0807	2192.13	86.0969	8591.06	103.123	2849.61	129.102	12333.6	149.022	2668.26	159.09	1192.59	169.088	4965.63	176.069	1270.64	183.09	1349.2	188.069	1915.49	206.08	2141.49	282.242	1648.63	294.279	7659.34	295.28	1397.63	296.257	1303.82	312.251	1085.8	312.289	25153.5	313.292	5001.85	357.347	4926.88	358.35
	Plasma 2	414.267	46062	13.702	25.2242	216.796	57.0708	732.506	58.0663	1307.69	76.0773	1625.88	84.0801	1942.88	86.0972	8437.65	103.122	3007.7	106.064	1334.35	129.101	6832.77	149.022	1286.4	160.038	721.848	169.088	3151.78	183.091	1496.51	188.069	1176.05	206.08	2109.99	282.241	2044.38	294.28	3132.96	295.283	1006.09	296.254	1057.92	312.252	1111.48	312.289	11165.6	313.293	2476.73	357.348
	Plasma 3	414.267	64611	13.619	25.2053	216.598	58.0667	1480.7	76.0767	1828.7	84.0813	1818.86	86.0971	7805.69	103.124	2628.72	106.065	1090.11	129.102	5965.54	149.022	1165.65	169.089	6764.35	170.092	1694.24	183.092	1253.2	188.07	1218.24	282.243	1007.65	294.28	4295.35	295.28	660.467	312.289	9607.81	313.294	1960.88	357.264	636.486	357.349	1819.37	389.256	770.645	391.275	1693.73	393.29
191	Plasma 1	404.283	78181	15.702	25.4465	219.304	84.0816	855.103	86.097	3713.16	106.065	1190.1	129.101	3881.12	131.06	1322.63	133.074	918.581	169.087	2192.85	183.091	4529.74	226.108	991.453	264.23	489.089	267.148	780.564	310.274	3587.41	318.28	528.948	393.29	33882.5	393.368	1608.21	394.294	8817.51	395.3	2174.48	405.29	9077.16	406.294	2568.22	417.29	39648.6	417.364	1704.92	417.392
	Plasma 2	404.284	52660	15.781	25.4695	219.547	84.0815	1053.74	86.0965	2816.51	103.123	648.254	106.065	1166.99	129.101	2260.15	131.06	1274.03	133.074	749.073	169.086	772.204	183.091	3807.48	226.109	836.083	310.275	2623.32	318.279	636.033	319.179	570.588	393.29	37565.2	393.384	1292.3	394.295	9713.68	395.301	1770.64	405.291	6913.64	406.294	2594.91	417.291	40626	417.364	2391.35	417.391
	Plasma 3	404.283	60747	15.658	25.4927	219.791	57.0714	393.725	84.0818	1449.1	86.0976	3038.72	103.122	1615.65	106.065	776.602	129.102	2311.63	131.059	1007.55	149.021	707.576	169.089	1333.37	183.091	3275.35	206.078	448.223	264.23	383.556	267.148	412.265	310.275	2018.43	393.291	32492.5	393.366	1435.22	394.294	8746.87	395.302	1442.37	405.29	9644.28	406.294	2089.78	417.291	21242.8	417.37
192	Plasma 1	796.529	66297	13.744	22.9286	379.428	86.0974	4606.05	129.102	8088.72	169.088	7001.93	183.091	12796.2	226.109	2746.44	239.117	3246.75	281.164	2457.39	293.162	1968.42	333.196	4230.85	379.238	3766.31	381.252	2900.71	386.263	3483.26	391.274	3479.42	393.273	2148.88	396.278	2295.03	399.271	4001.72	399.771	2334.13	400.28	7765.25	400.78	3143.93	401.283	2341.48	409.283	3777.81	409.786
	Plasma 2	796.531	66986	13.851	22.8988	378.812	86.0973	2780.68	129.101	4151.8	169.088	4788.32	183.091	9832.11	226.109	2728.98	239.117	2915.51	281.165	2311.69	333.197	2610.91	337.225	2070.37	379.238	7243.61	380.241	1316.62	381.253	2626.95	386.264	1930.2	391.273	1991.75	396.278	1870.48	399.272	2531.51	399.773	1754.26	400.281	4678.65	400.782	2648.38	401.286	2762.67	409.284	3854.5	409.786
	Plasma 3	796.531	56314	13.695	22.9181	379.212	86.0974	5249.21	129.102	4369.16	169.089	6205.74	183.092	12948.2	226.11	2584.01	239.118	2560.5	281.165	3164.91	293.166	2262.56	333.197	2659.65	337.227	1916.25	379.239	6906.22	380.242	1893.88	381.255	4178.68	386.265	2182.33	387.271	2456.15	391.275	3257.68	396.279	1962.22	399.272	3189.8	400.282	5054.96	400.784	2391.01	401.287	2605.02	409.285
193	Plasma 1	492.334	78638	14.743	27.5828	240.386	84.081	9155.8	86.0968	32063.2	103.123	14776.6	129.101	6303.08	169.088	13923.7	183.091	40787.7	184.095	5585.01	226.109	13384.2	239.117	23210.1	240.124	12624.3	294.171	9293.3	295.18	14881.4	319.18	10737.5	413.327	8512.11	427.343	7140.89	439.344	6757.18	465.348	34660	466.351	12724	487.333	131850	488.336	47849.1	489.341	8990.02	493.343
	Plasma 2	492.334	62298	14.851	27.4946	239.463	58.0643	4259.36	84.0786	7627.76	86.0944	31278.7	103.12	13565.8	159.088	4710.41	169.085	9322.11	183.088	29497.3	226.106	9058.53	239.114	12210.8	240.121	6929.16	295.177	8852.69	319.177	5672.23	413.324	8186.03	415.235	6558.37	427.341	5435.62	463.329	5092.9	465.346	24663.1	466.349	7473.07	487.33	51159.9	488.334	17014.4	489.338	4990.72	493.341
	Plasma 3	492.334	47037	14.687	27.6475	241.063	84.0811	11821.1	86.0966	38693.4	103.123	19799.3	169.088	13728.7	183.091	39580.7	226.109	15968.3	239.117	20428.8	240.124	12771.2	294.172	9448.92	295.179	13751.5	319.181	10304.9	413.328	9667.98	427.345	7418.3	439.344	7187.89	463.333	7561.05	465.348	36274	466.353	11377	487.333	139463	487.413	7128.09	488.336	47682.6	489.342	8712.79	493.343
194	Plasma 1	822.545	80956	16.712	22.681	374.1	57.0714	1545.22	58.067	2130.06	86.0975	3865.36	129.102	7650.68	169.089	7618.89	170.091	1753.5	183.092	18295.7	184.095	2732.78	226.11	2807.48	239.118	4095.63	240.124	1548.18	240.233	4616.22	333.196	4333.02	363.208	6194.51	363.239	1500.88	389.259	1711.59	390.264	1534.74	391.274	1684.64	394.281	3071.4	400.282	3583.32	414.296	1834.3	422.294
	Plasma 2	822.545	47666	16.851	22.6557	373.578	58.0668	1755.71	86.0972	3051.94	129.102	5721.45	169.088	9382.67	170.092	1568.78	183.092	18716.9	184.095	2215.95	226.109	2263.67	239.117	4437.14	240.121	1702.89	333.196	3277.25	363.208	5487.45	364.212	1543.1	389.258	1742.8	394.279	2389.02	400.277	2355.88	400.782	1474.29	402.298	1589.89	414.294	2035.9	422.295	2104.74	426.296	1612.38	435.3
	Plasma 3	822.545	57746	16.691	22.7763	376.073	86.0969	3251.44	129.102	6774.33	169.088	9759.16	183.091	20754.6	184.094	2785.07	226.11	5072.5	239.117	5387.5	240.124	2584.73	240.232	6822.82	333.196	5808.39	363.206	6884.37	378.266	2878.71	390.265	2853.61	391.274	2844.85	394.279	4405.55	394.781	2884.07	400.281	3191.94	402.297	2430.18	414.295	2322.76	414.795	2287.88	422.293	3774.05	422.795
195	Plasma 1	405.336	70589	18.647	25.1493	216.159	86.0972	27487.1	169.088	10836.7	183.091	14283.5	290.247	13305.3	395.319	554295	395.599	35973.9	395.695	30332.7	395.854	22100.3	396.053	15474.2	396.314	405023	396.475	27691.9	396.596	18556.6	396.685	14387.7	396.751	12381.9	396.9	10200.7	396.964	8801.85	397.313	131219	397.387	12777	397.441	8349.27	398.318	14778.5	407.306	76753.5	408.309
	Plasma 2	405.336	52884	18.844	25.1103	215.748	86.097	22139.9	103.123	6713.8	169.088	8825.84	183.091	10003.8	395.317	396293	395.632	17495	395.687	16242.3	395.755	15662.1	395.89	10920	395.969	7334.37	396.035	8857.2	396.113	7056.82	396.314	276059	396.46	17119.6	396.53	9797.42	396.568	6898.07	396.622	8794.65	396.709	8005.22	397.313	80347.6	397.387	7905.53	398.318	8031.92	407.306
	Plasma 3	405.336	60292	18.653	25.0801	215.431	86.0978	18065.9	169.089	9636.18	183.092	13157.2	290.249	9672.95	395.318	378128	395.584	21182.4	395.685	16803.4	395.75	13921.7	395.897	11427.4	395.997	8075.04	396.043	5162.04	396.121	6014.96	396.315	256080	396.52	11757	396.603	9898.58	396.68	7893.02	396.747	7179.4	396.847	6095.12	397.314	75822.3	397.385	6157.01	398.318	8481.32	407.307
196	Plasma 1	601.368	70676	16.259	21.1139	343.716	55.0555	3556.55	57.0712	13985.6	58.0682	1554.84	67.0551	1822.1	69.0708	1675.1	71.0864	1540.29	74.0611	4013.81	84.0822	2945.9	86.0975	9851.29	88.0762	12698.5	102.091	6865.38	103.123	1842.41	106.066	2505.31	116.106	1205.08	169.087	3165.14	176.118	2691.77	183.091	6008.34	226.108	1080.82	233.177	2442.37	239.116	3150.01	256.262	2738.76	389.256
	Plasma 2	601.367	54578	16.367	21.1211	343.867	55.0559	2453.85	57.0718	13492.7	58.0669	1781.88	69.0714	2416.56	71.087	1647.17	74.0616	4209.94	81.071	1454.82	84.081	1667.42	86.0978	10684.9	88.0768	11145.1	102.092	5861.21	103.123	2798.62	106.065	2997.87	116.107	1378.3	156.15	1501.31	169.088	3315.27	176.119	2228.42	183.092	5482.29	233.176	2197.03	239.116	2057.98	256.263	2658.5	399.273
	Plasma 3	601.366	57465	16.254	21.1693	344.869	55.0556	5434.45	57.0712	26729.3	58.0673	2718.4	69.0711	3626.4	71.0863	2599.03	74.0609	7216.72	84.0815	1351.53	86.097	12957.5	88.0761	20780	95.0854	1306.77	102.091	8610.57	103.123	3032.6	106.064	4415.14	116.106	2350.32	156.148	1590.18	169.086	3402	176.118	3653.29	183.09	5977.2	233.175	2800.17	239.116	2907.61	256.263	7495.79	399.271
197	Plasma 1	352.216	64753	5.836	24.0512	205.594	46.066	1190.68	84.0813	1632.55	86.097	2883.77	129.102	13454.1	130.104	1352.86	169.088	11454.6	183.091	4896.23	185.107	12230.3	200.931	1738.62	227.117	14715.5	228.121	2525.07	241.097	3244.91	282.206	6301.14	283.209	1210.47	333.195	5829.14	335.212	1210.36	353.223	3970.17	354.224	1430.83	355.239	6157.53	381.253	4433.04	383.27	18694.7	384.271
	Plasma 2	352.215	38818	5.836	24.1288	206.415	84.081	1000.35	86.0974	1926.67	129.102	6521.23	169.088	6239.21	183.09	2279.99	185.108	8015.3	186.109	928.04	227.118	12920	228.12	799.163	241.096	2692.47	282.206	3487.09	327.262	863.455	333.196	4496.03	334.197	998.227	335.208	751.369	353.222	3069.59	354.226	819.66	355.238	5740.06	356.24	2011.11	381.254	2697.94	383.27	14771.9	384.273
	Plasma 3	352.215	76878	5.83	24.1381	206.513	86.0964	1644.8	129.101	3467.75	169.089	8325.27	170.091	1226.9	183.091	2796.45	185.107	11601.9	186.109	1188.44	227.117	16546.4	228.121	2897.59	241.096	4136.23	282.205	804.346	333.197	4643.68	334.199	757.636	335.211	743.537	353.223	7039.05	354.225	1588.13	355.239	7384.04	356.24	1565.31	364.176	1245.85	381.254	2811.3	383.269	12863.8	384.272
198	Plasma 1	451.377	149031	13.502	26.4247	228.825	58.0664	8430.14	84.0814	6759.44	86.097	20748.5	103.123	7624.89	106.065	4086.38	129.102	38941.7	161.107	13209.8	169.088	6101.69	183.091	16206.2	226.109	6274.33	239.117	4446.95	316.263	18755.8	318.279	32406	319.282	7427.96	340.263	9942.04	363.336	4867.03	439.332	29303.3	440.335	8567.66	461.316	6979.15	463.331	9072.61	465.348	59671.5	466.351
	Plasma 2	451.377	31190	13.572	26.358	228.125	58.0665	6209.8	84.0816	5451.24	86.0976	14062.2	103.124	5333.23	106.066	4565.65	129.102	17358.6	161.107	8857.59	169.088	5099.34	170.095	3167.22	183.092	11874.1	226.109	5997.93	239.117	4005.63	316.264	10241.1	318.279	8422.39	340.264	6113.85	439.333	22321.1	440.336	5639.68	461.316	5632.64	463.332	6421.77	465.348	46276.5	466.351	15369.1	487.333
	Plasma 3	451.376	29206	13.485	26.4015	228.581	58.0674	5862.09	84.0821	6245.04	86.0978	18002.3	103.124	5878.2	106.065	4379.4	129.102	16051.2	161.107	10802.2	169.089	7081.27	183.092	19898.8	226.11	7175.57	239.118	4813.61	316.265	10180.6	318.28	5870.51	340.265	6349.35	439.334	17944.1	440.336	7227.74	461.318	8250.03	463.333	7287.63	465.349	47794.3	466.354	16391	487.334	64753.3	488.336
199	Plasma 1	313.238	57478	14.976	22.5046	190.101	57.0698	1534.27	58.0657	4918.23	84.0804	5266.12	86.096	20931.1	103.121	4405.78	105.069	2097.85	106.064	11565.9	129.1	2666.82	131.059	4075.37	145.073	1620.15	146.094	1579.54	159.09	7038.51	169.087	1816.71	176.116	1540.85	183.089	2768.84	216.147	5062.32	217.151	1211.89	239.115	1404.04	275.186	3246.99	314.246	1394.58	315.217	5826.31	315.246
	Plasma 2	313.24	75986	15.068	22.5107	190.166	57.0678	2122.8	58.0627	4728.7	84.0773	3949.31	86.0931	16193.8	103.119	3544.32	105.066	1564.32	106.061	10180.3	129.097	1443.85	131.055	3136.85	145.07	1484.51	159.087	4334.28	169.082	1685.56	176.112	1059.53	183.088	2877.41	216.144	4811.5	217.149	1065.82	218.125	1214.17	275.18	3630.42	314.241	1203.01	315.214	4321.93	329.229	4988.68	330.232
	Plasma 3	313.237	43956	14.946	22.5429	190.508	57.0703	1163.27	58.0657	4317.78	84.0808	4557.66	86.0964	16465.1	103.121	3010.1	106.064	10697.6	129.1	1596.74	131.058	3589.73	145.073	1114.36	146.095	1196.24	159.091	5066.82	169.086	1739.4	176.115	2253.26	183.09	3554.71	216.149	4819.62	217.153	1139.56	218.126	1072.84	275.185	3951.89	315.217	5529.42	316.219	1141.31	329.233	6789.36	330.235
200	Plasma 1	478.317	45627	14.86	27.9144	244.048	58.066	3510.17	84.0809	7391.21	86.0964	19684.2	103.123	10327.9	106.064	4791.85	159.091	6424.44	169.087	7167.44	176.117	6153.7	183.09	22140.5	184.094	3130.84	226.109	8712.05	239.116	9301.82	240.123	6164.96	295.179	6542.32	319.18	3631.43	415.237	9974.05	416.24	2939.21	465.347	14165.6	466.351	4109.42	487.332	56174.4	488.335	20285.4	489.341
	Plasma 2	478.319	66150	14.949	27.8954	243.848	84.0781	7801.76	86.0938	18866.8	103.119	10514.6	106.062	3854.24	159.087	5353.4	169.084	9824.56	176.114	5093.92	183.087	32515.2	184.091	3805.69	226.105	11625.5	239.114	12235.4	240.12	7267.08	295.177	7987.22	319.176	4195.06	415.234	29101.6	416.238	8079.92	465.345	18294.2	466.349	6340.59	481.282	4342.07	487.33	72275	488.333	27552.2	489.337
	Plasma 3	478.318	63474	14.837	27.915	244.053	58.0658	4070.36	84.0809	8266.44	86.0963	26054.1	103.122	13897.4	106.064	7010.57	156.148	4305.67	159.091	9689.37	169.087	5595.76	176.116	7830.93	183.09	16908.3	184.093	2910.1	226.108	7525.09	239.116	5522.67	240.123	3303.79	319.178	2972.34	415.237	21021.5	416.24	6101.78	425.327	2953.87	465.347	7268.03	481.285	3220	487.331	31514.1	488.335
201	Plasma 1	408.273	70095	9.415	24.1852	205.967	57.0717	12711	58.0671	1802.08	59.0511	1964.09	71.0871	6570.04	84.0813	950.158	86.0978	3062.78	101.06	10613.9	106.066	2087.24	129.103	11839.8	130.104	919.003	149.023	49426.8	149.068	2260.85	149.104	983.369	150.026	3321.28	161.132	2069.37	169.089	2770.79	183.092	1510.99	210.187	2389.42	246.185	12502.9	247.188	2301.69	280.226	1137.27	363.245
	Plasma 2	408.273	44306	9.412	24.2228	206.362	57.0714	11870.2	58.0741	900.385	71.0868	6362.1	84.0796	698.027	86.0978	1980.29	101.061	6201.24	106.065	4056.6	129.102	6742.37	149.023	58043.2	149.074	3295.69	149.104	647.17	150.026	4734.49	161.131	1439.39	169.088	2085.28	183.09	675.675	210.184	677.236	211.123	524.793	246.185	6758.29	247.188	1055.09	266.247	553.48	284.26	976.108	363.245
	Plasma 3	408.273	27337	9.421	24.248	206.628	57.0716	6092.26	59.0507	615.402	71.0866	2766.12	84.0814	451.623	86.0969	2608.83	101.06	5654.3	103.123	653.239	106.065	1966.11	129.102	3883.01	149.023	28431.8	149.073	1372.03	149.103	525.96	150.026	1973.78	161.132	447.112	169.088	1670.93	183.09	853.599	246.185	3824.07	247.189	538.398	280.223	522.68	363.243	6338.17	364.246	1596.41	365.257
202	Plasma 1	790.541	63822	13.666	22.4875	370.341	58.0662	1743.59	84.0816	1743.19	86.097	5315.76	129.102	6706.89	169.088	6645.51	183.091	12800.6	226.109	2200.05	239.116	3159.43	309.195	1816	333.196	3246.66	352.251	2598.85	381.255	2708.73	386.263	2945.87	387.27	1876.45	391.272	2506.81	393.272	2509.7	396.277	11307.4	396.779	5949.76	397.279	1890.11	399.271	3055.06	399.773	1827.85	400.278
	Plasma 2	790.542	51872	13.754	22.467	369.918	58.0668	1872.27	86.0974	3990.84	129.102	4711.8	169.088	6662.17	183.092	10867.7	226.109	2325.72	239.117	2925.67	309.196	2090.3	333.196	3088	352.252	3319.85	381.255	1804.25	386.264	1958.32	387.271	1980.31	390.265	1735.59	391.275	1784.26	396.277	11733	396.78	6347.02	397.279	2232.02	399.271	2719.6	400.28	5164.05	400.782	2663.72	401.286
	Plasma 3	790.539	54592	13.622	22.4405	369.368	84.0817	1884.07	86.0976	6663.99	129.102	3216.64	169.089	7651.6	183.092	16075.2	184.096	1876.01	226.11	2555.86	239.118	3845.15	309.197	2594.59	333.196	3586.36	352.252	2993.45	381.256	2721.2	386.263	1676	387.271	2265.17	391.274	2542.09	396.278	12657.5	396.779	6803.67	397.281	1649.51	399.272	3476.98	400.281	6730.38	400.782	4297.37	401.288
203	Plasma 1	406.262	53768	8.893	24.963	214.182	58.0662	1189.47	84.0813	1254.06	86.0965	3421.61	129.102	9774.2	169.087	1699.19	183.09	2738.53	185.106	1954.41	227.117	7374.39	405.217	6431.69	406.219	1272.47	407.269	5153.19	409.285	4441.68	410.287	1195.81	411.299	4519.85	425.315	5472.35	426.319	1543.86	437.314	1301.89	445.287	78995.3	445.421	3311.65	445.492	1824.16	446.29	35684.5	446.428
	Plasma 2	406.262	43397	8.898	24.9514	214.06	84.0808	1214.96	86.0968	3567.63	103.123	660.581	106.064	1324.1	129.101	4506.66	169.086	1751.17	183.09	2865.18	185.105	1661.37	227.117	5411.74	228.119	646.924	337.229	641.009	405.218	1732.54	407.271	3745.95	409.284	2987.28	411.301	1385.23	423.297	979.55	425.315	3005.13	426.319	761.844	445.286	48867.2	445.422	1637.88	445.499	687.014	446.288
	Plasma 3	406.262	73011	8.889	25.041	215.003	86.0967	2192.83	129.102	3658.12	169.086	1976.93	183.091	2113.75	185.107	1568.65	227.118	6415.61	397.283	1593.65	405.215	3214.49	406.219	1152.93	407.269	8241.14	408.272	2351.81	409.285	2482.59	411.3	4186.17	412.3	1264.02	425.315	3850.44	426.318	1012.81	445.287	77237.3	445.376	5967.14	445.415	1928.09	445.465	1528.95	446.288	34904.1	446.362
204	Plasma 1	475.376	92417	15.232	26.857	233.016	58.0653	11041.2	84.08	19463	86.0956	75148.6	103.122	35354	106.064	6751.68	129.1	17674.2	156.148	9069.97	159.09	18826.1	169.086	21338.3	183.09	46435.1	226.108	27217.7	239.116	12473.6	254.139	11295	267.147	15417.5	307.179	11810.5	316.262	6564.22	335.174	16134.6	336.18	8091.4	342.278	8673.17	397.297	5596.78	463.332	18278.9	487.332
	Plasma 2	475.377	38504	15.341	26.8764	233.219	58.0635	10837.6	84.0783	16661.2	86.0936	64145.6	103.12	32338.9	106.061	7166.91	129.098	10296.7	156.145	8267.89	159.087	13952.4	169.084	9479.46	183.087	26085.9	226.106	15052.1	239.113	6093.84	254.137	5435.98	267.145	8153.25	307.176	5200.46	335.171	7191.81	397.294	4744.73	411.308	4547.8	435.307	4841.27	463.329	21607.1	464.333	8979.09	487.329
	Plasma 3	475.375	39044	15.163	26.9216	233.692	58.0662	17262.8	84.0811	29076.7	86.0966	119519	103.123	59297.1	106.065	12255.6	129.101	13293.1	156.149	18510.8	159.091	26936.1	169.088	23161.6	183.091	45785.3	226.109	32544.7	239.117	12595	254.141	13645.3	267.148	20715.2	307.181	12130.4	335.175	19722.3	336.181	10418.1	397.297	7383.09	435.312	7447.1	463.333	25313.6	464.335	8838.84	487.333
205	Plasma 1	796.531	60147	13.737	21.973	359.64	58.0665	3422.76	84.0816	3400.44	86.0973	11596.7	103.123	3751.93	106.065	1557.84	129.102	7045.52	169.088	11676.4	183.091	15143.1	184.096	2625.42	226.109	2420.82	239.118	4557.81	240.124	1741.49	279.148	2189.98	309.195	1922.22	333.196	6361.94	349.227	4050.38	390.266	3924.09	396.277	3547.7	396.78	1846.17	399.272	4103.82	399.773	2458.36	400.278
	Plasma 2	796.532	54105	13.852	21.991	360.013	58.0668	3462	84.0814	2016.27	86.097	9144.75	103.124	3855.97	129.102	4569.26	169.088	10101.9	170.091	1350.33	183.091	12213.6	184.094	1253.67	226.11	3717.8	239.117	3397.58	309.194	1742.43	333.197	3312.19	349.227	3674.05	390.266	3215.9	396.277	5158.04	396.778	2164.7	399.272	3956.1	399.771	2319.52	400.28	6306.5	400.782	4023.44	409.285
	Plasma 3	796.529	54079	13.685	21.9309	358.767	58.0669	5480.94	84.0814	3560.93	86.0975	13666.5	103.123	2609.67	129.102	3351.26	169.089	9943.77	183.092	15524.3	184.095	2395.52	226.109	3007.59	239.118	4524.27	240.124	2101.02	309.198	2505.75	333.196	5458.14	349.228	4428.57	387.272	1831.53	390.266	1760.76	396.278	4549.94	396.78	2241.24	399.272	3719.75	399.773	2935.5	400.281	5216.03	400.782
206	Plasma 1	850.576	56246	14.505	23.717	395.329	58.0671	16970.1	72.0822	2598.31	84.0821	15527.3	86.0974	83356	86.1306	3232.17	87.1006	3460.44	103.124	23065.4	106.065	5743.65	131.06	3327.05	145.076	3297.18	156.15	2139.62	159.092	15091.7	169.088	4000.48	183.092	5805.42	216.149	5122.49	315.218	10556.6	316.221	1720.77	329.235	13172.6	330.238	2741.69	333.196	2646.08	343.247	2149.34	357.264
	Plasma 2	850.575	53574	14.648	23.6615	394.182	58.0667	6423.64	72.0813	1158.25	84.0815	9093.95	86.0968	45999.4	86.1347	1834.24	87.1003	2628.99	103.123	8295.71	106.065	3253.57	131.059	3158.62	145.075	2139.86	147.091	795.424	159.091	7701.86	169.087	2488.44	183.091	3728.14	216.149	4361.23	258.158	765.103	315.217	6447.98	316.22	837.038	329.234	5960.29	330.234	1009.96	333.192	1977.12	343.248
	Plasma 3	850.576	56558	14.475	23.7339	395.679	58.0669	12945.1	72.0818	3214.15	84.0819	13588.5	86.0974	80146.9	86.1305	3088.18	87.1006	4564.7	103.124	19620.4	106.066	6285.69	131.06	4364.77	145.076	3643.9	156.15	2258.12	159.092	12619.7	169.088	2726.16	183.093	7708.93	216.149	4199.19	258.16	1864.7	315.218	9281	329.235	14416	330.237	2756.73	333.197	3729.74	343.248	2383.93	357.266
207	Plasma 1	396.335	86869	8.188	25.0094	214.843	58.0651	1614.88	84.0805	1761.52	86.096	5490.85	103.121	1003.79	129.101	11750.9	130.103	1180.35	169.087	1934.84	183.088	2019.6	288.23	928.079	324.25	2007.12	334.272	1039.9	337.227	1566.84	352.283	2126.87	391.236	1380.35	409.284	8114.34	410.288	2743.32	411.298	4235.17	412.304	1097.88	435.298	1319.23	437.243	6056.07	438.244	1843.13	461.278
	Plasma 2	396.335	34773	8.191	25.052	215.292	57.0701	491.02	58.0654	917.837	86.0959	2752.46	103.12	1033.13	106.064	861.16	129.101	7741.5	169.087	1079.33	183.089	739	276.193	516.602	324.251	727.287	337.226	1135.25	352.283	964.962	409.284	4854.89	410.286	855.23	411.299	3299.85	412.301	782.783	423.298	430.757	435.297	900.766	437.244	3468.81	438.244	1189.43	445.26	591.427	461.28
	Plasma 3	396.335	40503	8.18	25.0424	215.191	58.0658	676.861	84.0816	875.486	86.0967	2485.45	103.123	712.643	129.102	3764.82	159.089	362.762	169.088	1141.14	183.09	468.739	184.093	571.889	220.168	449.631	265.096	1000.54	337.225	731.231	352.284	1686.89	391.24	464.188	409.283	2925.57	410.288	1220.26	411.3	3613.61	435.299	1646.09	436.304	373.694	437.243	3005.77	438.242	981.647	461.28
208	Plasma 1	323.257	73339	7.169	22.6271	191.16	46.067	2496.69	57.0715	2312.1	58.0669	6371.68	84.0818	5139.07	86.0974	17426.3	109.1	1581.83	129.102	39218.1	130.105	1614.14	167.085	4182.97	169.088	2932.86	183.091	6226.86	184.169	32715.5	184.218	1594.09	185.172	3949.03	206.154	5340.22	208.169	3343.64	210.184	1783.67	226.18	11360	229.227	1603.03	239.119	2236.59	318.255	4259.74	323.213
	Plasma 2	323.257	44307	7.171	22.66	191.51	46.0666	2310.46	58.0667	4323.7	84.0819	4658.95	86.0972	12944.9	103.124	1310.75	106.066	1191.97	127.111	1294.16	129.102	27143	130.105	1695.98	167.085	1568.88	169.088	2492.65	183.092	3046.97	184.169	26511.5	184.226	1398.31	185.173	4084.61	206.153	3447	208.169	1306.67	210.183	1610.22	226.18	7733.96	229.228	1301.78	239.118	1219.9	318.255
	Plasma 3	323.257	44380	7.163	22.6844	191.768	57.0712	1420.71	58.0666	4723.17	84.0811	1985.48	86.0975	14068.5	103.123	1133.74	129.102	13471.2	167.086	1804.03	169.088	2152.48	183.091	4798.14	184.169	20366.3	185.172	1691.71	206.153	1723.28	226.179	4946.3	229.225	1147.75	239.117	1356.28	318.254	2939.96	323.211	5899.77	323.714	2098.52	325.227	1370.22	337.226	5008.58	338.229	1358.32	349.224
209	Plasma 1	440.283	72830	16.864	25.9834	224.361	58.0673	9088.72	84.0821	20578.3	86.0973	71154.8	86.1309	2733.97	87.101	3922.77	103.124	22648.7	106.065	10101.2	129.102	17263.9	156.149	7121.98	159.092	7542.18	169.088	8675.55	183.092	7404.59	226.11	3561.34	310.274	4675.99	332.258	13167.7	333.262	3490.61	334.274	6995.91	371.281	5037.68	383.281	2917.21	385.297	6577.51	417.29	18042.9	418.293
	Plasma 2	440.284	29585	16.997	25.9244	223.741	58.0667	7606.31	72.0819	1737.74	84.0819	14500.1	86.0974	44606.4	87.1003	2222.7	103.123	15495.8	106.065	11305.5	128.118	2179.06	129.102	8118.35	156.149	3945.76	159.092	3809	169.088	7817.03	183.092	4851.72	216.147	1384.74	310.275	1943.46	332.259	9112.13	333.261	2049.52	334.274	2184.26	371.281	3567.74	383.28	1708.25	385.296	4037.14	417.292
	Plasma 3	440.284	59210	16.837	26.1211	225.805	58.0669	10578.3	72.0819	2546.31	84.0818	28514.7	85.0794	3654.85	86.0973	71029.9	86.1305	2853.85	87.1005	3397.15	103.123	38098.6	106.065	8121.57	129.102	13422.6	156.15	10829.8	159.092	8154.38	169.088	4817.96	183.091	2998.62	310.274	3859.04	332.259	11250.6	334.275	8191.38	371.281	6453.08	385.298	9472.21	397.297	3476.57	417.291	17950	418.293
210	Plasma 1	463.261	86164	13.62	26.81	232.692	86.0974	5941.23	129.102	14873.9	169.088	7189.55	170.095	7713.67	183.091	19392.3	226.11	8650.89	239.117	7306.29	387.244	7430.08	451.333	39601.2	452.336	10763.9	453.347	7634.17	461.316	8166.19	463.332	23958.6	464.269	9729.33	464.335	7420.48	465.347	50118.3	466.351	16240.3	469.322	5530.19	487.333	198729	487.412	13056.6	487.444	5843.28	488.336
	Plasma 2	463.26	32878	13.693	26.7637	232.206	86.097	6525.23	129.102	8805.12	169.088	6535.29	170.096	6809.13	183.091	16766.8	226.109	6174.77	239.117	6517.23	240.125	3260.81	387.243	5324.6	451.333	35769.4	452.337	10404.9	453.348	5205.65	461.316	5404.8	463.332	19074.7	464.267	4121.41	464.335	4602.9	465.348	39808.2	466.351	12591.2	469.321	4099.89	487.332	156528	487.424	10599.8	488.335
	Plasma 3	463.26	42154	13.581	26.6962	231.499	86.0973	8425.67	129.103	11469.7	169.089	9643.65	170.096	9093.69	183.092	26363.8	226.11	10486.5	239.118	9243.15	240.126	5096.42	387.244	8608	451.334	28161.8	452.337	9187.48	453.349	6352.51	461.317	9473.71	463.333	25748.6	464.269	5131.03	464.336	7085.74	465.349	50451	466.353	15668.5	469.323	6028.26	487.334	203488	487.473	5029.49	488.337
211	Plasma 1	491.298	34093	14.796	27.0039	234.343	58.0665	15034.6	84.0811	23265.2	86.0965	98291.2	103.123	41645.8	129.101	22814	156.148	11957.6	159.091	16886.2	169.088	15316	183.091	54992.2	226.109	11243.2	239.116	34824.8	240.123	19267.1	294.171	11017.2	295.18	23753.1	340.263	9873.96	399.311	14127.3	413.327	15312.8	463.332	69689.1	464.335	22656.9	465.347	46814.5	466.351	16097.4	487.332
	Plasma 2	491.299	81383	14.921	27.0007	234.31	58.064	12817.2	84.0786	17656.2	86.0938	79606.7	103.12	33594.7	129.099	16192.7	156.145	9330.43	159.088	13519.7	169.084	14387.5	183.087	45223.9	226.106	9507.38	239.113	22270.3	240.121	15706.9	294.169	7446.12	295.176	18845.9	340.26	7649.89	399.31	8094.13	413.324	8901.1	415.235	17129.8	463.33	57568.1	464.334	18311	465.345	39329.7	466.348
	Plasma 3	491.298	42197	14.743	27.0327	234.645	58.0662	19620.7	84.081	33046.6	86.0964	129876	103.122	62306.9	106.065	14168.2	129.101	20355.5	156.149	17027.5	159.091	23778.5	169.088	15298.5	183.09	48637.2	226.109	12168.3	239.116	30646.3	240.124	17771.8	294.172	10571.5	295.179	23064.6	399.312	22061.3	411.312	8641.48	413.327	21182.2	463.332	80167.3	464.336	24358.6	465.347	45145.1	466.352
212	Plasma 1	157.105	57512	12.703	22.1979	186.82	58.0667	2371.82	84.0807	2187.41	86.0974	7293.27	103.123	2455.09	106.065	2236.35	129.102	2578.54	131.059	1793.5	145.074	761.378	159.091	1721.04	169.088	4171.81	183.091	5184.21	216.149	3712.93	239.117	1427.69	267.22	765.295	275.185	689.706	309.196	4745.84	310.197	806.005	315.218	4609.19	316.221	673.82	323.211	1379.14	329.234	3149.75	337.227
	Plasma 2	157.106	39728	12.789	22.2285	187.145	58.0662	2073.45	84.0808	1816.87	86.097	6610.9	103.122	2230.35	106.065	2424.44	108.08	789.272	131.059	1430.28	159.091	2082.59	169.088	3825.21	183.091	5368.9	216.15	3450.37	226.11	725.753	239.117	1693.62	275.184	1139.59	309.197	6112.87	310.2	1889.61	315.218	3903.41	323.211	2327.33	329.234	4165.85	330.236	1097.95	333.194	804.3	337.226
	Plasma 3	157.105	59936	12.71	22.2372	187.238	58.0667	1865.34	84.0825	2736.27	86.0972	8949.59	103.122	943.964	106.066	3100.69	131.06	2799.95	159.091	2781.23	169.089	5327.32	183.092	7076.82	216.149	3782.54	239.117	1847.32	309.197	4509.2	310.198	907.941	315.218	4035.5	316.219	932.53	323.211	1673.92	324.214	806.3	329.235	4684.52	330.238	877.916	333.195	923.306	337.226	1240.42	386.263
213	Plasma 1	380.247	33096	7.227	23.7244	201.592	58.0671	5416.2	84.0818	4210.09	86.0973	11758	129.102	68890.6	129.141	3477.42	130.105	3909.41	165.069	6998.04	167.088	269126	167.163	10757.3	167.191	4799.14	168.089	70733.6	168.136	3755.18	169.09	10485.8	176.07	3745.09	182.154	4974.55	183.091	10231.1	210.185	6110.44	228.196	8060.65	242.175	5500.55	294.206	5292.86	339.264	3543.17	361.228
	Plasma 2	380.247	27015	7.229	23.7684	202.056	58.0667	3114.31	84.0813	3541.19	86.0975	7934.31	106.065	3054.19	129.102	47484.5	130.104	3163.75	165.069	3719.91	167.087	229892	167.139	20294.1	167.172	5100.59	167.203	3255.94	168.089	44826.3	169.089	7711.99	182.154	6058.13	183.091	7241.87	204.138	4048.3	210.185	3294.75	228.196	6266.23	242.175	7674.82	294.206	3518.58	339.262	2945.46	361.228
	Plasma 3	380.247	23950	7.222	23.8032	202.422	84.0812	2638.68	86.097	5753.5	106.065	2521.93	129.102	30973.5	165.07	3800.82	167.087	237444	167.138	20394.7	167.17	4075.53	167.19	3166.55	168.088	46984.2	168.141	2730.17	169.089	8667.95	176.07	2932.38	182.154	2874.64	183.091	9665.78	210.185	3127.61	228.196	4713.39	242.174	3764.77	294.205	2366.41	361.227	78113.8	361.299	5448.54	361.323
214	Plasma 1	469.378	75752	15.324	27.2584	237.303	58.0653	9106.69	84.0799	18505.4	86.0955	77690.7	103.122	27711.8	106.064	7178.38	129.1	7750.48	156.148	7339.93	159.089	13769.4	169.086	13998.9	183.089	32846.9	226.108	19909.2	239.116	8361.58	254.139	6124.69	267.147	10347.8	307.178	7953.42	335.172	10080.3	423.31	6729.91	435.309	7283.47	463.331	22196.7	464.335	7348.52	465.346	10045.9	487.331
	Plasma 2	469.378	78515	15.429	27.2625	237.346	58.064	10332.5	84.0788	17990.2	86.0941	73291.8	103.12	27179.3	106.062	5442.96	129.098	5339.93	156.146	8225.75	159.088	13090.3	169.084	5457.59	183.088	15013.2	226.107	6755.91	239.113	4378.13	267.144	4958.47	335.172	3574.77	413.324	4336.21	423.308	6686.3	435.309	8461.87	463.329	24588.6	464.333	7832.78	465.344	7838.32	466.349	3619.3	487.33
	Plasma 3	469.378	75428	15.224	27.388	238.661	58.0662	10977.8	84.0811	23211.7	86.0966	79550	103.123	41579.8	106.065	9732.36	156.149	11916.9	159.091	20672.2	169.088	13208.6	183.091	27940.6	226.109	24910.7	239.117	8162.12	254.141	9014.54	267.148	12768.7	307.18	7884.65	335.175	13975.5	336.181	7326.93	435.312	10139.4	463.333	32972	464.336	10550.5	465.347	11718.3	487.333	104712	488.336
215	Plasma 1	352.214	55515	5.425	22.9495	193.945	58.0653	2132.93	60.0808	2476.29	86.0963	5779.9	129.101	23019.5	140.965	5296.37	169.087	4596.75	183.089	2972.12	211.131	1817.19	226.179	4045.05	242.174	3869.68	250.179	2262.56	268.189	29368.2	269.192	4347.87	269.221	2318.88	311.211	46045.9	311.277	2186.01	312.214	10761.4	313.246	4390.53	333.194	2716.99	341.221	2209.85	353.221	11334.1	354.222
	Plasma 2	352.214	55416	5.438	23.0568	195.08	84.0808	1146.87	86.0964	3717.33	106.064	1223.6	129.101	10870.9	140.965	1946.35	169.086	2285.72	183.09	2857.9	211.131	1040.83	242.173	2489.19	268.189	17301.9	269.192	2829.18	311.211	41240	311.277	1945.27	311.302	1008.64	312.215	8221.24	313.217	1099.14	313.247	2426.56	321.155	1171.14	333.195	1681.99	341.221	1824.98	353.222	13164.8	354.224
	Plasma 3	352.215	42542	5.43	23.0136	194.623	58.0662	1079.53	60.0821	759.416	84.081	1287.24	86.0966	3137.59	129.102	4481.36	140.965	1501.03	169.088	1089.43	183.09	2478.09	211.131	504.651	268.19	5737.43	269.193	549.597	309.195	868.58	311.212	23930.8	311.277	1102.53	312.216	5298.77	333.195	2053.18	341.22	1775.08	353.222	8047.29	354.223	2104.76	381.254	1176.53	389.222	2029.13	397.189
216	Plasma 1	844.587	51828	18.383	23.6857	394.727	58.0665	3170.68	67.0555	2154.8	81.0703	2450.59	86.0974	9437.28	103.123	2151.57	106.065	7846.96	129.101	3597.23	169.087	4481.04	183.091	8075.09	294.279	21826.3	295.281	3595.33	318.279	3666.89	342.278	12058	343.282	2889.23	365.257	4028.29	391.272	3543.89	401.287	70730.8	401.367	3963.45	401.788	38927.1	401.872	2121.53	402.291	12299.9	423.301
	Plasma 2	844.589	54710	18.581	23.6608	394.213	58.0658	1589.59	81.0697	1572.86	86.0965	5812.75	106.065	6183.86	129.1	1644.68	169.087	3312.81	183.091	6245.25	239.116	1730.03	294.279	16839.1	295.282	3513.5	318.278	1716.21	342.279	2388.12	365.259	3907.21	391.273	1890.12	401.287	63442	401.368	3422.11	401.789	34708.7	401.859	1636.69	402.291	11237.8	402.793	1981.51	423.301	5425.16	423.802
	Plasma 3	844.587	43482	18.385	23.6157	393.278	58.0668	3597.88	67.0552	2509.81	69.0715	1618.87	81.0711	2086.21	83.0863	1809.33	86.0975	8547.23	106.065	4495.85	169.088	3863.52	183.091	7578.82	239.116	2042.48	294.28	14579	295.283	2870.51	318.28	1915.91	342.28	6424	365.26	4541.76	389.259	1655.16	401.289	63847.3	401.37	3566.12	401.79	39604.6	401.895	1788.06	402.293	10140.5	402.792
217	Plasma 1	436.272	65276	6.631	25.3372	217.638	58.0664	1221.58	84.0807	1028.17	86.0969	3351.64	129.102	6263.3	142.132	1085.82	156.08	12743.1	157.082	1370.09	169.088	4372.04	183.091	1437.57	240.121	743.468	310.236	1382.56	321.159	6153.23	322.162	1766.89	331.181	1694.8	349.19	671.193	350.161	2957.95	351.166	2204.86	381.252	738.297	437.28	14011.9	438.283	4102.76	439.289	1011.52	451.292
	Plasma 2	436.272	46904	6.627	25.2791	217.027	58.0661	440.894	84.0808	356.204	86.0969	2902.53	103.123	358.532	129.102	2264.56	156.08	5594.16	157.082	1019.52	169.087	2032.31	183.09	1120.31	185.108	308.758	310.237	630.432	321.159	1882.86	322.161	432.718	331.18	949.753	350.161	948.374	351.167	793.918	367.238	823.05	381.253	311.725	437.279	9506.66	438.284	3059.53	439.287	500.43	451.294
	Plasma 3	436.272	37493	6.624	25.4154	218.459	58.0659	503.36	86.0962	2612.01	103.123	417.555	129.102	2029.44	142.133	578.091	156.08	3936.7	159.087	318.127	169.087	2263.74	182.098	326.737	183.089	813.145	240.123	1387.92	267.108	372.327	321.158	1970.23	322.164	382.533	331.179	1561	332.184	521.267	350.161	516.299	381.225	398.003	437.279	10242.5	438.281	2521.28	439.288	549.929	451.291
218	Plasma 1	842.573	55943	16.28	21.5537	350.632	55.0557	8786.03	57.0348	2471.56	57.0714	39049.2	57.103	1633.17	58.0716	2008.67	67.0553	2274.36	69.071	5767.28	71.0504	2913.46	71.0866	5115.19	74.0611	11790.9	83.0856	2355.38	86.0967	3433.79	88.0762	39834.5	89.079	1717.33	95.0864	1646.42	102.092	22414.2	116.106	4814.44	169.088	3898.39	183.091	4360.04	239.116	2275.73	256.263	20586	257.267
	Plasma 2	842.574	39766	16.386	21.5902	351.386	55.0561	5860.53	57.0348	1616.33	57.0717	38899.9	67.0555	1575.87	69.0713	7303.16	71.0504	2054.55	71.087	5725.29	74.0614	16138.4	81.0711	2409	83.0866	2500.94	86.0971	3587.41	88.0766	38569.3	89.0794	1781.42	95.0862	2069.81	102.092	20145.8	116.107	6445.31	169.089	2859.77	183.091	4872.97	239.116	1693.94	256.264	24962.1	257.266	4079.63	422.294
	Plasma 3	842.573	50612	16.267	21.6252	352.111	55.0556	9122.82	57.0348	1749.05	57.0711	48960.4	57.1026	2255.96	58.0719	1731.01	67.0554	2082.89	69.071	6111.67	71.0505	2257.05	71.0864	4321.34	74.0608	12485.7	83.0861	2792.01	86.0971	4606.49	88.0759	43149.2	102.091	20448.7	116.106	5468.71	130.121	1783.79	169.087	3171.26	183.09	4977.9	239.116	2614.64	256.263	27440.2	257.267	3916.73	422.293
219	Plasma 1	437.305	60790	9.538	25.6595	221.005	57.0345	1354.29	58.0666	1468.78	59.051	8982.16	84.0812	2956.9	86.0974	3559.13	103.123	1161.67	106.065	861.576	129.102	12174.3	169.087	883.679	183.091	1681	306.242	987.769	324.252	3212.23	423.302	6361.86	424.305	2176.9	425.316	1877.2	435.3	1207.13	437.316	1611.8	438.313	12563.3	439.315	4094.08	440.315	917.225	459.302	2094.92	461.316
	Plasma 2	437.306	38324	9.554	25.7199	221.64	58.0666	1377.43	59.0506	5821.35	84.0815	2383.28	86.0973	4415.8	103.124	801.301	106.065	1287.52	129.102	8387.76	169.089	915.025	183.094	764.119	306.243	617.117	308.259	591.692	324.252	2628.33	363.245	708.126	423.302	4518.05	424.306	833.951	435.3	776.646	437.32	1010.98	438.313	8288.64	439.318	2475.42	447.339	1404	459.302	1592.78	460.303
	Plasma 3	437.306	46705	9.545	25.7005	221.436	57.0344	435.073	58.066	786.542	59.0509	3590.67	84.0819	1600.23	86.0967	2833.02	106.064	1003.87	129.102	3499.7	169.087	811.009	183.091	1019.13	324.252	1305.87	334.236	418.117	423.301	3649.78	424.302	512.819	425.316	640.201	435.301	1342.75	437.312	1197.56	438.312	11403.9	439.315	2350.19	447.335	725.802	459.298	972.516	460.307	478.218	461.316
220	Plasma 1	326.331	53825	18.714	24.0627	206.312	58.0664	3425.01	84.0807	1196.27	86.0974	6220.93	103.123	1844.98	129.102	1963.69	169.087	1896.46	183.091	3507.68	282.279	7848.4	294.279	10842.7	295.283	1078.62	391.274	2349.63	392.281	1590.26	395.307	38510	395.398	2157.15	396.309	13087.7	397.312	1686.34	400.28	1496.17	400.781	1218.19	401.287	47203.1	401.369	2670.44	401.789	24703.8	401.892
	Plasma 2	326.33	37340	18.888	24.0047	205.697	57.0715	771.477	58.066	1269.97	84.0811	955.222	86.0974	6458.65	103.123	1795.75	129.1	1363.41	159.09	1498.14	169.088	1785.3	183.092	2178.88	239.119	817.491	282.279	5135.54	283.281	1059.26	294.279	8111.23	295.282	1464.53	391.273	1131.29	395.306	6569.54	396.309	1941.17	400.28	1705.23	401.288	40536.6	401.385	1849.06	401.789	27643.4	401.859
	Plasma 3	326.33	53319	18.712	23.9903	205.544	58.0663	1493.03	86.0977	5820.56	103.123	999.923	129.102	1401.28	169.088	1381.38	183.091	2430.22	239.118	1043.51	282.281	5664.92	283.283	653.284	294.28	6762.35	295.283	950.586	389.261	672.57	391.273	990.361	392.282	643.27	395.308	14744	395.379	867.005	396.311	3716.05	400.283	749.873	401.289	20736	401.369	1093.75	401.79	12490.9	402.293
221	Plasma 1	440.407	60539	14.918	27.4444	239.693	58.0656	5819.51	84.0806	11620.5	86.0959	45706.4	103.122	22763.9	106.064	10038.1	156.148	5811.76	159.09	13642	169.086	7020.33	176.117	12449	183.09	20309.6	226.108	8067.37	239.115	8713.38	295.179	5580.43	415.237	17007.8	416.24	5526.33	425.326	4885	437.323	4344.07	462.347	6019.96	463.334	5525.45	465.346	14345.4	466.35	4334.97	487.331
	Plasma 2	440.41	60803	15.03	27.4654	239.912	58.0632	5052.04	84.0778	8748.66	86.093	30753.9	103.119	16937.4	106.061	6990.92	156.144	4926.89	159.087	9706.82	169.083	5233.72	176.113	10085.3	183.087	13889.8	226.105	5011.73	239.113	5553.92	295.174	2824.62	411.308	2969.4	415.234	15826.3	416.238	4213.65	425.324	3678.72	437.321	2837.09	462.344	4564.41	463.335	3314.25	465.344	5602.56	481.282
	Plasma 3	440.406	21715	15.004	27.4395	239.641	58.0658	4228.35	84.0803	7209.57	86.0961	25595.4	103.122	11042.2	106.064	4607.44	145.073	1860.65	156.148	4902.38	159.09	7651.46	169.087	3787.2	176.116	9254.28	183.09	8329.37	226.108	5709.67	239.115	2970.72	411.31	2074.6	415.236	4901.85	425.327	3084.88	435.311	2241.61	437.326	2307.38	462.345	2976.71	463.336	2476.96	487.332	13808.9	488.335
222	Plasma 1	396.278	38983	10.33	25.5447	220.481	58.0659	1642.41	86.0969	2597.68	129.102	11065.8	169.087	1927	170.095	1393.38	183.092	1953.32	185.107	20451.1	186.11	4204.76	223.132	2471.61	227.117	3683.27	239.117	1423.46	315.113	3117.99	333.124	9040.24	397.284	1846.34	403.276	1988.92	423.301	2713.81	435.302	10590	436.305	2863.13	437.315	2221.08	445.25	19008.7	446.254	4851	461.317
	Plasma 2	396.278	29730	10.339	25.5643	220.688	86.0964	1105.23	129.102	5135.31	169.088	1272.31	170.094	687.904	183.091	1460.05	185.107	13712.1	186.109	1433.45	223.131	1466.24	227.117	2499.62	239.118	681.636	315.112	1634.28	333.123	5615.87	334.127	998.901	397.285	1405.12	403.273	1035.66	423.299	1547.6	435.301	5339.88	436.304	1535.53	437.314	1420.34	445.249	10127	446.252	2448.25	461.316
	Plasma 3	396.278	25993	10.332	25.4932	219.939	84.0814	775.401	86.0965	1816.86	129.102	2660.86	169.087	1118.92	183.091	2143.12	185.107	13787.1	186.109	1251.15	227.117	4060.37	239.117	707.85	315.112	1884.78	333.123	4842.38	334.125	1058.57	397.285	949.767	403.273	1830.7	423.298	1740.49	435.3	7074.8	436.303	1644.46	437.313	1335.63	445.249	9261.06	446.251	2501.76	461.316	37549.6	461.394
223	Plasma 1	776.505	48068	18.574	23.0922	382.983	58.0662	2144.18	86.0969	5689.24	129.101	4353.87	169.088	9432.6	183.091	20464.5	184.094	3624.49	226.109	3525.93	239.117	5082.12	294.279	2711.1	333.195	2882.06	389.258	3745.91	391.273	4705.52	392.279	2659.43	401.288	165471	401.369	13127	401.426	3375.46	401.453	2286.47	401.504	1978.39	401.789	110008	401.913	3535.38	401.957	2146.29	402.29
	Plasma 2	776.504	38829	18.761	23.0594	382.305	86.0966	3393.98	129.101	3422.62	169.087	7110.11	183.091	16297.3	226.108	1966.97	239.117	3676.02	240.122	1721.69	333.197	2432.36	337.225	1689.23	379.274	2595.09	389.257	1578.02	391.273	1755.08	401.288	114896	401.37	8353.79	401.423	3067.8	401.46	2226.49	401.789	73495.2	401.862	5615.19	401.914	2240.86	402.291	22265.1	402.371	1791.88	402.794
	Plasma 3	776.505	42159	18.578	23.0462	382.031	86.0974	4833.83	106.065	2092.36	129.102	2587.55	169.088	11080.7	183.092	22856.2	184.096	3794.87	226.11	2382.94	239.118	5143.34	294.281	2296.32	333.198	2921.19	379.275	2829.57	389.26	3131.85	391.276	2519.29	401.29	172073	401.38	9463.22	401.413	3389.98	401.472	3113.25	401.791	108619	401.881	6612.95	401.918	2153.51	401.958	1986.24	402.293
224	Plasma 1	437.341	54187	13.516	26.9541	234.595	86.0968	11389.5	129.102	21769.4	161.107	12840.6	169.087	10386.3	170.095	9000.22	183.091	27501.8	226.109	13129.8	239.117	8692.95	316.263	13430.8	318.279	11925.5	340.263	9332.71	387.243	8592.56	439.332	16021.9	461.316	37724.1	462.319	10992.6	463.332	24650.2	464.335	7625.91	465.348	20161	487.333	233917	487.471	6465.5	488.335	101554	488.426
	Plasma 2	437.341	32199	13.579	26.8748	233.763	86.0973	7161.53	129.102	9558.92	161.107	8355.09	169.088	8368.25	170.095	5237.54	183.091	18930.8	226.109	9822.39	239.117	7548.53	316.263	6699.51	340.263	5300.33	387.243	6093.32	439.333	10838.6	461.316	20797.5	462.32	7259.34	463.332	14644.9	464.336	4221.37	465.348	13048.8	469.322	4370.75	487.333	155244	487.413	9406.24	487.446	4109.96	488.335
	Plasma 3	437.34	42271	13.489	26.8375	233.371	86.0974	7679.24	129.102	8031.59	161.107	9264.88	169.089	9751.32	170.096	7411.92	183.092	29520.7	226.11	12449.6	239.117	8585.69	316.264	6626.37	340.265	5671.76	387.243	6881.36	439.334	7989.01	461.317	25898.8	462.32	8669.04	463.332	21293.6	464.337	5532.75	465.349	13542	466.353	4102.39	469.321	4783.32	487.334	187189	487.474	5420.82	488.336
225	Plasma 1	431.364	36416	6.167	26.6227	231.212	58.0669	1128.89	84.0815	1261.5	86.0975	5090.39	87.0996	354.48	103.123	1405.29	129.102	5311.47	131.06	333.007	156.148	1529.67	169.086	648.772	183.09	1213.39	296.295	385.255	322.311	438.321	387.31	1237.08	493.306	73472.7	493.384	5033.23	493.414	3813.9	493.445	940.291	494.31	24548.1	495.316	5079.4	496.316	1210.3	497.338	20932.7	497.422
	Plasma 2	431.362	23145	6.169	26.6844	231.861	58.0666	1354.7	84.0814	1300.39	86.0977	4781.44	103.123	2531.16	106.064	551.627	129.101	3525.25	156.148	767.737	169.086	416.456	183.091	1088.69	239.115	370.045	296.292	683.592	297.296	309.088	322.31	1320.13	387.31	1862.95	423.336	340.169	447.337	1238.41	493.307	69069.9	493.415	2685.1	493.447	869.182	494.31	22807	494.396	309.414	495.317
	Plasma 3	431.362	23987	6.167	26.7332	232.373	58.066	567.009	84.0812	483.607	86.0966	2847.61	103.123	1096.2	106.067	333.15	129.101	2483.31	169.086	978.333	183.091	1232.75	226.109	434.756	296.295	511.043	322.31	1136.31	330.25	367.926	387.31	1139.02	447.338	735.962	493.306	80173.2	493.42	3415.81	493.485	404.056	494.309	23815.5	494.392	761.802	495.314	4523.82	496.316	467.301	497.337
226	Plasma 1	750.488	43496	14.192	21.9034	358.57	58.0665	8633.22	84.0817	8609.09	86.0972	30838.6	87.1003	2046.16	103.123	6215.52	106.065	6743.4	131.059	4866.41	146.095	1290.88	159.091	6266.24	169.088	3323.21	183.091	7971.94	216.149	5793.22	217.153	1264.37	218.128	2226.55	226.109	1356.03	239.118	1725.87	259.155	2237.9	275.186	7280.02	301.202	2432.23	315.218	8175.14	316.22	2196.91	329.234
	Plasma 2	750.491	33983	14.304	21.9387	359.302	58.0673	5563.83	84.0824	6698.63	86.0978	21815.4	103.124	3711.88	106.066	5767.52	131.061	3406.2	145.076	1795.74	146.097	1159.52	159.092	4964.27	169.089	2155.53	183.092	5380.19	216.15	3188.59	217.156	1168.91	218.128	2231.51	226.11	1988.82	239.117	1123.34	259.156	1511.15	275.187	4236.41	301.202	1222.86	315.219	6457.84	316.223	1275.56	329.234
	Plasma 3	750.487	49613	14.158	21.8892	358.275	58.067	6943.24	72.0822	1333.92	84.0824	7960.19	86.0978	33442.4	87.1003	1686.29	103.124	7761.34	106.066	5647.05	131.061	5033.54	145.075	1397.43	146.096	1131.95	159.092	6448.33	169.088	2839.08	183.092	8576.7	216.15	5702.8	217.155	1571.92	226.109	1153.91	259.155	2035.53	275.187	7726.43	301.202	1712.22	315.218	7356.49	316.221	1913.89	329.234
227	Plasma 1	473.362	89083	13.723	26.7552	231.977	58.0665	3098.72	84.0815	4499.42	86.0968	8897.75	129.101	33730.3	169.087	4157.84	183.091	10693.1	226.109	4310.53	316.262	16521.2	317.267	3265.61	351.243	5773.86	391.237	22576.2	392.24	6047.36	437.316	3858.03	451.331	38894.9	452.335	12289.6	453.346	5460.3	461.316	39455.5	462.319	13447.2	463.331	11750.7	465.347	87809.5	466.351	27953.7	467.353
	Plasma 2	473.362	37262	13.81	26.7258	231.669	84.0813	1477.67	86.0972	4163.36	129.102	12812.7	169.088	1549	183.091	2786.39	239.117	1669.99	316.264	6726.05	317.266	2267.53	351.243	3021.78	391.237	19105.8	392.24	5583	437.316	1468.84	451.333	15273.9	452.337	4927.2	453.345	2526.83	461.316	19579.1	462.32	5877.23	463.331	5327.88	465.348	40510.7	465.423	1725	466.352	13456.7	467.353
	Plasma 3	473.382	8877	13.684	26.6952	231.348	58.0668	6452.8	84.082	9570.66	86.0975	38399	103.123	12211.1	129.103	20150.5	169.088	8857.59	183.091	41904.1	226.11	9486.56	239.118	6176.94	316.265	8056.07	391.238	65536.4	392.241	17481.5	399.313	6919.28	437.318	7552.42	451.334	23878.3	452.338	7629.59	453.348	4973.16	461.317	58784.5	462.32	20108.4	463.332	14502.5	465.349	72859.5	466.353
228	Plasma 1	324.219	35609	5.76	23.0051	195.147	58.0661	2606.5	86.097	4374.68	129.102	15172.1	169.088	32697.1	170.091	3880.49	183.091	4638.29	211.086	2186.78	240.195	22745	241.199	3353.41	254.209	2411.33	285.252	2423.07	325.226	10338.2	333.196	2162.16	382.166	11407.1	383.168	2732.03	397.193	262796	397.314	8555.61	397.352	5421	397.403	3494.84	397.44	2757.6	397.494	2511.86	398.194
	Plasma 2	324.219	23651	5.759	23.0477	195.599	58.0662	1943.08	86.0968	2685.49	129.102	9896.08	169.088	21498.2	170.091	3264.27	183.09	3545.76	184.098	1674.19	240.195	10432.6	241.199	2211.12	312.137	2108.58	325.227	5535.65	333.196	1935.66	381.254	1620.02	382.166	7339.87	383.17	1740.88	397.192	203619	397.317	6525.37	397.369	3337.84	397.406	1602.33	397.447	1778.42	397.544	1431.18	398.194
	Plasma 3	324.219	18385	5.751	23.035	195.464	86.0974	1734.9	129.102	4648.35	169.088	36147.1	170.091	4824.64	183.091	3868.68	184.099	2947.82	211.086	2107.87	240.194	2101.66	312.137	1635.23	325.227	4645.44	382.167	12534.5	383.17	2981.59	397.194	271296	397.321	13128.2	397.423	6431.96	397.513	3740.21	397.563	2673.9	397.611	2384.65	397.652	1643.08	398.194	123402	398.276	9194.83	398.324
229	Plasma 1	349.228	48154	18.512	27.1686	238.629	58.0667	7883.59	84.0817	10280.6	86.097	32039.7	103.123	10559.2	112.074	3770.06	129.101	71353.9	130.104	4601.53	169.088	4948.25	183.091	19911	226.108	3866.67	239.116	7669.64	320.294	10483.3	342.278	38373.7	343.281	9566.01	351.24	4142.48	366.283	4732.02	387.336	6234.05	413.326	4418.31	427.341	6306.39	465.347	210799	465.421	13163.6	465.453
	Plasma 2	349.228	42158	18.662	27.1302	238.223	58.0659	2747.22	84.0808	1860.2	86.0964	6672.21	103.122	2393.74	129.101	38169.2	130.104	2818	169.088	4038.31	183.091	15353.5	226.109	2063.04	239.117	4921.43	295.179	2824.96	320.295	6544.26	322.31	2184.04	342.28	6698.75	351.241	3353.95	366.282	2334.43	395.269	1845.06	465.348	179636	465.485	4009.92	465.536	1912	466.351	60843.3	466.456
	Plasma 3	349.228	33646	18.518	27.1071	237.979	58.0668	7109.97	84.082	8465.62	86.0976	28323.4	103.123	7792.98	129.102	41779.4	130.104	3353.62	169.089	3758.27	183.092	11874.2	226.11	2419.21	239.117	2876.04	295.181	2496.36	320.296	7002.28	336.289	2307.95	342.281	17255.2	343.283	4322.51	413.328	3683.69	427.344	4803.19	465.35	191787	465.452	9900.09	465.529	2582.95	466.353	68925.2	466.441
230	Plasma 1	411.327	53091	18.647	25.8097	223.004	86.0972	33445.6	103.124	12887.7	169.088	10875.3	183.091	20683.8	395.322	436482	395.672	27102.1	395.784	22206.1	395.845	19644.2	395.943	17314.5	396.115	13082.8	396.316	338432	396.657	13001.1	396.853	9501.79	396.909	8976.64	397.313	120667	397.386	12043.6	397.439	7579.44	398.318	14308.2	407.306	100287	408.309	28948.6	419.306	111225	420.309
	Plasma 2	411.327	32774	18.846	25.7792	222.682	84.0812	7974.77	86.0969	32408.8	103.123	10094.8	169.088	8129.82	183.091	14499.1	395.319	322846	395.648	14089	395.698	14098	395.836	10670	395.882	8703.9	395.941	9541.82	396.116	7643.31	396.22	6999.12	396.315	238330	396.523	11222	397.313	78058.2	397.387	7686.41	398.318	7561.35	407.306	93314.4	408.31	24244.5	419.306	55370	420.31
	Plasma 3	411.327	35379	18.662	25.6467	221.289	86.0978	32570.5	103.124	9075.69	169.089	18208.4	183.092	26031.6	239.118	10114.3	395.324	489735	395.616	33670.6	395.691	31449.9	395.856	22266.9	395.953	18602.7	396.317	386425	396.607	15949.5	396.68	14527.5	396.747	13524.1	396.91	10546.2	397.315	137613	397.412	9951.56	398.319	15698.8	407.307	82272.1	408.311	23595.7	419.308	83686.5	420.311
231	Plasma 1	750.484	37296	14.734	22.252	365.796	58.0664	3189.05	84.0815	2779.43	86.0972	12066.4	103.123	1861.49	106.064	2588.12	129.101	4658.15	131.06	1262	159.091	1863.57	169.088	5335.78	183.091	9520.69	184.095	1443.45	216.148	2236.48	226.109	2220.93	239.118	2720.83	275.185	1512.44	315.216	1734.29	329.233	1888.73	337.226	1622.81	361.226	1551.14	400.281	4193.17	400.782	2618.01	401.285
	Plasma 2	750.486	41650	14.86	22.2008	364.734	58.0643	2179.8	84.079	1531.09	86.0947	7533.35	103.119	939.548	106.063	2640.79	129.099	1329.62	131.056	1014.11	159.087	1133.46	169.085	4744.91	170.088	855.612	183.089	8805.88	184.092	1591.36	216.146	1499.63	239.115	2346.61	275.182	871.675	329.23	1317.51	337.224	1244.25	361.221	1256.6	400.276	3357.19	400.779	1449.1	401.283	1418.08	409.281
	Plasma 3	750.484	37276	14.684	22.2432	365.614	58.0663	2881.2	84.0815	3397.42	86.0969	9667.79	103.123	2533.08	106.065	2916.49	129.102	2409.22	131.06	2151.08	159.091	2997.08	169.088	4018.75	183.092	10614.6	184.097	1272.16	216.148	2479.2	226.11	2579.69	239.116	2038.98	275.186	3066.87	315.218	3036.37	329.233	2457.38	337.228	1538.21	361.229	1589.18	400.28	4890.25	400.783	2633.17	409.285
232	Plasma 1	326.199	37634	4.105	23.0734	195.824	58.0664	1117.21	60.0819	1942.48	86.0966	2633.01	129.102	11949.6	140.966	3875.93	169.087	2303.32	183.091	923.255	185.105	1128.97	197.115	672.053	227.117	1023.05	254.175	8800.53	255.177	1418.76	255.204	3130.79	268.189	1067.01	299.231	1311.78	327.205	5187.08	328.208	1041.96	353.218	819.07	354.212	3459.82	365.22	2677.06	367.238	17157.3	368.24
	Plasma 2	326.198	23902	4.085	23.0833	195.93	57.0713	500.111	58.0666	378.454	60.0821	707.611	86.0965	1464.25	129.102	5142.7	140.966	1291.46	169.087	1092.99	183.09	749.093	185.106	715.113	239.115	380.864	254.174	5552.22	255.203	443.64	268.188	625.709	281.199	462.12	327.207	2647.27	328.207	722.523	339.205	735.343	354.212	2194.66	365.221	1757.85	367.238	11054.2	368.239	2831.86	369.217
	Plasma 3	326.199	54645	4.1	23.0785	195.878	58.0656	475.684	60.0822	919.002	86.0962	1102.56	129.101	3360.44	140.966	1547.08	169.089	1735.66	183.091	1254.47	185.106	1164.04	213.102	495.532	227.12	438.25	254.173	966.781	255.208	336.122	281.2	912.564	317.165	547.822	327.206	6432.07	328.207	1049.1	354.212	1485.05	365.222	2623.96	366.223	733.408	367.237	11645.5	368.241	3255.4	369.219
233	Plasma 1	507.393	39919	15.308	28.2007	246.655	58.0651	3626.47	72.0805	1179.16	84.0802	6185.03	86.0958	23474	87.0997	1352.42	103.122	9320.6	106.063	1831.06	156.147	3601.68	159.09	3352.1	161.105	1564.79	169.086	2950.38	183.09	6501.76	226.108	5968.5	227.112	1325.69	280.155	1458	361.189	2533.19	449.328	1701.25	463.341	1714.13	471.404	2081.5	487.333	4741.95	488.334	1465.16	511.332
	Plasma 2	507.395	37198	15.423	28.1893	246.535	58.0639	4947.21	72.0791	1884.91	84.0789	10339.8	86.0944	31850.5	103.12	14289.7	106.062	3262.75	129.098	1133.85	156.146	3333.38	159.088	3482.27	161.103	1974.93	169.085	2306.43	183.089	6307.17	226.107	4684.21	239.114	1427.6	280.152	1497.83	361.187	2039.26	449.326	1917.85	463.337	1445.08	471.403	4463.65	472.408	1422.3	487.329	1416.57	511.33
	Plasma 3	507.393	37885	15.213	28.3507	248.223	58.0662	7322.91	59.0499	2005.83	72.0814	3329.56	84.0813	16737.1	86.0968	42477.7	87.1	2803.4	103.123	33790.8	106.065	3531.55	145.074	2110.59	156.149	7795.14	159.091	7448.58	161.106	1896.67	169.088	2250.23	183.092	3583.66	226.11	6101.5	261.206	1972.09	449.329	3189.15	463.341	1967.68	471.406	7689.93	472.41	2258.78	487.333	9310.92	488.338
234	Plasma 1	310.299	42299	12.064	22.8186	193.511	84.0807	1090.2	86.0968	1384.81	129.102	3383.84	156.08	3184.68	169.088	15873.3	170.092	2368.73	183.091	24958.4	184.095	1990.98	211.086	1166.52	226.109	2783.63	239.118	6297.41	240.124	3540.9	253.132	1645.46	266.248	5339.33	267.251	976.281	281.164	1087.04	333.196	11494	334.2	2597.68	347.21	927.045	386.766	851.607	390.264	976.708	400.28
	Plasma 2	310.299	25641	12.125	22.8525	193.871	57.0704	721.06	86.0961	2601.46	129.1	1888.98	156.079	1702.36	169.088	12659.8	170.092	1749.12	182.095	821.027	183.091	21592.2	184.094	3139.1	211.085	983.121	226.109	3074.35	239.117	7570.52	240.124	2813.27	253.133	893.042	266.248	3638.4	267.249	982.792	333.195	8934.51	334.198	2300.89	337.229	1516.35	400.277	1176.83	400.782	904.778	405.253
	Plasma 3	310.299	45070	12.112	22.8056	193.373	57.0718	1042.93	86.0973	2529.6	129.102	1770.68	156.081	2617.41	169.088	12662.1	170.09	1722.3	182.096	919.714	183.092	23221.3	184.095	2345.29	211.086	846.256	226.11	2440.44	239.118	7229.63	240.123	2129.95	253.133	883.495	266.249	6021.7	267.252	838.72	333.196	10171.9	334.2	2252.87	386.265	882.943	390.264	1194.59	400.28	2022.19	405.254
235	Plasma 1	822.546	43625	15.843	20.4997	328.952	57.0713	1056.73	58.0669	9659.98	67.0553	1128.41	72.0821	1496.31	81.0702	841.085	84.082	5939.12	85.0769	1007.99	86.0974	40557.8	86.1307	1247.74	87.1011	2300.99	103.123	3907.93	106.066	20860.6	107.068	1660.93	131.061	3448.04	148.087	3462.64	156.149	1606	159.091	1941.48	169.087	1584.02	176.118	6772.5	183.091	3217	216.15	899.645	233.176
	Plasma 2	822.548	42051	15.946	20.5391	329.768	55.0565	964.785	58.0672	8968.08	67.0552	713.968	72.082	1705.17	84.0818	5022.74	85.0795	688.692	86.0974	45586.9	86.1308	1646.69	87.1005	2263.6	103.124	5338.17	106.066	24966.2	107.068	1746.23	131.06	4244.46	148.087	3328.38	156.149	1746.67	159.091	2633.22	169.089	1557.96	176.118	9076.39	177.12	881.119	183.092	2033.39	216.148	1074.71	233.176
	Plasma 3	822.547	25425	15.805	20.5114	329.194	57.0718	1701.6	58.0673	11860.1	67.0554	1033.88	72.0819	1930.27	81.0706	910.568	84.0816	6312.28	85.0768	1650.37	86.0974	58857.9	86.1307	2050.89	87.1003	3178.53	103.124	5951.02	106.065	31773.6	106.107	953.607	107.069	2532.45	131.06	4485.55	146.096	841.645	148.087	4267.86	156.148	2680.17	159.091	3186.06	169.087	1923.38	176.118	10906	183.091
236	Plasma 1	305.211	62311	4.437	20.7172	171.3	58.0662	4109.16	84.0818	3069.76	86.0973	13958.8	99.0789	1254.47	100.076	3631.89	103.123	2667.76	106.065	2505.73	129.102	11689.7	156.139	29116.7	157.141	2605.79	169.087	4334.09	176.118	1204.99	183.091	4128.07	190.122	8640.84	191.126	1716.13	220.133	1563.22	229.133	3230.89	233.175	1540.7	239.117	1868.44	289.181	14313	289.683	5894.51	290.183
	Plasma 2	305.21	29009	4.43	20.7239	171.371	58.0667	2182.21	71.0876	1191.1	84.0815	1721.42	86.0977	13374.4	103.122	862.491	106.065	2326.81	129.102	7438.14	148.087	593.27	156.139	20037.4	156.187	660.33	157.144	1255.15	169.089	3789.98	176.118	2399.26	183.092	4500.67	190.122	4690.76	191.125	778.581	229.132	823.781	233.174	1391.29	239.117	989.455	289.182	16486.4	289.683	5751.54	290.183
	Plasma 3	305.21	19300	4.438	20.7297	171.433	58.0669	2501.84	71.0867	759.6	84.0823	3762.07	86.0974	12651.3	87.1003	793.393	100.076	884.328	103.123	1629.83	106.066	2155.01	129.102	6446.76	156.14	13536.3	157.142	1026.18	169.088	3481.28	176.117	2517.94	183.091	4048.58	190.122	5124.51	229.133	676.376	233.175	1365.34	239.117	1118.19	289.181	11152.1	289.683	4402.33	290.184	1178.86	295.179
237	Plasma 1	818.571	43510	18.298	22.6789	374.087	58.066	1630.29	86.0972	5157.69	129.102	5399.88	169.088	6783.2	183.091	16332.6	184.094	2209.29	226.108	3165.25	239.116	3554.13	333.194	1605.09	378.266	2926.88	389.257	2905.8	391.273	3306.29	401.286	58626.4	401.368	3334.29	401.788	32851.2	401.859	2388.91	401.891	2006.89	402.291	8354.13	402.79	1935	410.292	7035.57	410.795	3992.06	435.3
	Plasma 2	818.572	32266	18.481	22.6327	373.131	86.0966	2773.78	129.101	2820.42	169.087	5178.43	183.091	14472.5	184.094	1900	226.109	2233.11	239.116	2476.99	337.226	1554.95	378.265	1464.82	379.272	1501.28	389.258	3234.4	391.273	1797.83	401.287	43338.3	401.359	2447.6	401.388	1701.99	401.789	24365.7	402.291	6227.16	402.792	1453.66	410.293	5381.33	410.795	2516.01	426.293	1560.22	435.299
	Plasma 3	818.574	34685	18.274	22.6312	373.1	86.0969	4610.85	129.101	2072.95	169.089	7530.24	183.092	19698.5	184.095	2542.34	226.11	3011.86	239.118	4838.5	333.195	1880.33	379.274	1440.11	389.259	3888.03	390.261	1491	391.273	1865.78	401.288	54782.7	401.369	3081.01	401.79	28493.3	402.293	7520.9	402.793	2085.27	410.293	5128.47	410.796	2644.22	426.295	1438.78	435.303	2962.29	435.8
238	Plasma 1	744.575	40076	22.976	35.7091	322.437	86.0934	1544.95	129.098	3383.68	169.082	1947.61	183.086	1677.2	446.32	2071.3	461.311	5966.28	462.311	2329.12	469.316	2156.73	717.548	3751.97	718.548	1576.32	719.565	5355.78	720.567	1795.66	725.552	1539.69	727.573	1947.29	741.549	6512.82	742.553	2859.19	743.565	11990.3	744.568	6623.84	745.58	8230.32	746.582	3836.84	752.598	1997.1	765.546
	Plasma 2	744.579	38760	22.987	35.6965	322.306	129.097	1690.73	169.082	1478.53	183.085	1669.5	445.313	1387.78	446.318	1134.78	461.31	4564.34	462.313	1123.9	469.313	1486.02	485.307	1532.46	717.549	2154.61	719.563	4211.23	720.569	1439.17	725.555	1543.61	727.568	1478.98	741.55	3505.38	742.551	1483.19	743.565	9273.57	744.568	4935.33	745.58	7873.03	746.58	3144.76	747.59	1256.72	749.558
	Plasma 3	744.58	29366	22.985	35.5511	320.799	129.097	1353.44	169.085	1930.25	183.088	1782.41	389.254	912.345	445.313	931.678	461.311	4665.01	462.314	1448.91	469.313	812.633	485.312	1031.71	717.552	2172.42	719.568	3480.08	720.571	1127.09	725.555	1865.35	727.574	1889.91	729.582	1259.26	741.554	3306.42	742.555	1262.92	743.567	7167.36	744.568	3237.88	745.581	6337.13	746.585	3659.37	747.593
239	Plasma 1	502.32	31428	16.47	27.6281	240.732	59.0499	1081.03	86.0974	2780.26	129.101	3446.82	169.087	2608.49	183.091	6350.55	226.109	1593.34	239.117	2473.68	240.123	1042.29	318.279	9035.5	319.283	2227.49	322.205	1107.13	342.277	1361.33	363.338	971.101	366.277	844	403.235	706.553	463.333	3123.71	464.331	610.102	467.364	5058.19	468.367	1814.12	469.321	1075.98	487.332	3444.74	488.334
	Plasma 2	502.32	14437	16.594	27.6294	240.745	59.0503	759.758	84.0818	700.306	86.0973	2500.29	129.101	2285.88	149.022	668.205	169.088	1935.22	183.091	7220.91	184.093	1127.14	226.109	2858.42	239.118	3311.82	318.279	6117.63	319.18	599.819	319.283	1802.45	322.202	1182.55	342.277	784.716	363.337	844.008	403.238	1021.29	463.332	2518.13	464.334	861.876	467.363	4083.87	468.365	1262.35	487.331
	Plasma 3	502.32	49695	16.475	27.7089	241.577	84.0811	1000.15	86.0966	2161.26	129.101	1936.44	169.088	2988.45	183.092	6537.01	184.095	952.253	226.109	2040.23	239.117	2717.93	240.124	908.546	318.28	6613.7	319.282	1429	322.205	723.766	342.279	791.772	363.336	902.626	375.24	706.101	463.332	3335.42	464.335	1062.63	467.364	3232.61	468.365	1056.18	469.32	1897.07	487.333	3651.6	488.336
240	Plasma 1	325.273	48953	8.183	22.8585	193.568	58.0654	2521.6	84.0805	3321.61	86.0962	8075.29	129.101	8361.89	169.087	11696.7	183.09	12963.2	184.092	1843.3	226.108	1936.69	239.116	4072.19	254.208	1744.66	323.21	1673.71	324.219	66552.1	324.285	3356.41	324.72	27684.5	325.223	6477.62	339.243	143243	339.356	4875.09	339.405	2666.15	340.245	45744.8	340.311	2455.63	341.249	4871.68	345.222
	Plasma 2	325.273	29627	8.189	22.9431	194.464	84.0808	2302.06	86.0967	5549.37	129.101	5589	169.087	8456.79	183.09	9575.89	226.108	2325.52	239.117	3085.87	324.219	78430.6	324.285	4394.2	324.31	2938.7	324.721	36731.6	324.786	2486.67	324.812	2071.4	325.223	8707.36	325.723	1764.98	339.243	127643	339.323	8650.04	339.356	2254.05	339.393	2298.59	340.245	42559.6	340.312	2068.76	341.248
	Plasma 3	325.273	27048	8.173	22.9577	194.62	84.0812	2202.86	86.0972	7152.89	129.102	5459.28	169.088	8915.79	183.091	9985.43	226.109	2624.44	239.118	3300.24	254.209	1632.77	324.22	66894.4	324.285	3632.48	324.31	2422.62	324.721	30796.1	324.794	1630.97	325.224	7239.12	339.244	137897	339.355	4161	339.394	2164.38	339.432	1775.94	340.246	44052.6	340.311	2299.57	341.25	4958.76	345.224
241	Plasma 1	476.305	27609	11.697	26.8048	232.456	59.0504	16694.3	86.0969	3975.34	129.102	8033.2	169.088	6766.56	183.091	16346.4	184.094	2001.48	226.11	5698.17	239.117	5136.75	253.134	3134.27	262.143	3613.59	293.164	1791.25	333.196	5983.05	387.243	1778.41	391.238	1816.98	415.237	3850.01	437.317	2852.74	461.317	10888.1	462.319	3834.94	463.333	4319.4	485.316	31853.2	486.32	10419.6	487.328
	Plasma 2	476.304	34228	11.717	26.782	232.218	59.0504	10001.7	86.0967	2629.19	129.101	5468.77	169.088	4430.56	183.091	13026.3	184.096	2227.95	226.108	4113.79	239.117	3106.16	240.122	1552.16	253.131	1904.86	262.143	1504.53	309.197	1989.8	333.195	3802.21	415.237	1474.16	437.316	1609.4	447.338	1541.36	461.317	9828.42	462.321	2903.68	463.332	1942.06	485.316	20201.5	486.32	7617.25	487.329
	Plasma 3	476.304	39997	11.704	26.7687	232.079	59.0505	7044.38	86.0971	4038.69	129.101	4054.66	169.088	5971.15	183.091	13562	184.095	2374.65	226.11	4152.91	239.117	3053.74	240.124	2060.58	253.133	1855.92	262.143	1684.99	293.164	1771.16	322.31	2277.63	333.195	2976.27	334.199	1594	415.238	2115.88	461.317	7940.31	462.321	1793.32	463.331	1818.19	485.317	20243.6	486.32	6996.09	487.329
242	Plasma 1	365.304	24925	8.196	23.2535	196.901	84.0806	3926.17	86.0962	6766.11	129.101	11175.6	169.087	8471.55	183.089	7938.86	239.116	2544.11	254.208	2135.29	268.225	3326.37	296.139	2923.71	324.218	19556.6	324.72	8600.14	325.222	2147.08	339.244	297205	339.355	10052.5	339.394	5422.94	339.425	2986.04	339.459	3776.08	339.54	3417.9	339.616	2328.44	340.245	99543.7	340.321	6553.03	340.376
	Plasma 2	365.304	10020	8.2	23.3494	197.913	84.0807	2162.14	86.0964	4535.91	129.101	7809.64	169.087	3735.35	183.089	3683.36	234.183	1564.33	268.226	3292.08	280.227	1577.78	324.219	16467.9	324.721	7973.67	339.244	238482	339.357	7549.78	339.406	4356.51	339.457	2833.13	339.508	1765.26	339.541	1563.68	340.246	78430.6	340.312	3774.07	341.248	9251.88	345.225	2390.09	351.241	7749.46	352.245
	Plasma 3	365.303	9853	8.188	23.3163	197.563	84.081	2683.68	86.097	5358.47	129.101	5209.31	169.088	6165.18	183.091	6197.38	239.117	1755.61	324.219	32132.9	324.286	1400.72	324.721	14146.2	325.223	3540.55	339.245	256340	339.355	7982.64	339.397	5218.23	339.48	2864.37	339.516	1745.77	339.572	1724.4	340.246	85248.3	340.311	4746.32	340.338	1892.98	341.25	10028	345.223	1611.15	351.242
243	Plasma 1	442.299	39412	16.994	25.6055	220.364	58.0672	19185.9	72.0827	5270.33	84.082	33797.6	86.0975	145565	86.1309	6263.06	87.1015	8387.69	103.124	51566.5	104.127	2982.33	106.066	8583.07	129.103	9038.48	145.076	6788.53	156.15	9904.67	159.092	15444	169.089	6766.56	183.092	8024.6	216.149	5661.46	357.265	16707.2	358.27	3853.56	371.281	20754	372.284	5139.01	385.297	13797.4	386.302
	Plasma 2	442.299	27510	17.15	25.6027	220.335	58.0668	23906.7	72.0821	5184.77	84.0815	29523.6	86.0971	155466	86.1305	6495.77	87.1008	7517.16	103.123	51445.1	106.065	9407.87	129.102	5914.14	145.076	7135.31	156.149	8955.76	159.091	17902.6	169.087	4272.53	183.091	3752.5	216.149	5195.32	357.265	14432.2	358.267	3899.36	371.281	18958.8	372.284	4386.57	385.297	14080.5	386.301	3470.35	397.296
	Plasma 3	442.299	32134	16.952	25.721	221.577	58.0668	29262.9	72.0823	8519.47	84.0817	50728.9	86.0973	185955	86.1303	8452.61	87.1009	10050.4	103.123	117140	103.166	6108.35	104.127	5878.72	106.066	11421.9	129.102	9677.46	145.076	9611.3	156.15	21143.8	159.092	24479	169.088	10521.9	183.091	6259.64	216.149	6496.76	357.266	26648.8	358.269	5997.2	371.282	31238	372.285	6890.01	385.298
244	Plasma 1	472.211	31908	13.514	26.4204	228.486	58.0664	6759.44	84.0814	5559.35	86.097	15827.4	103.123	5500.29	129.102	31159	161.106	11357.3	169.088	5301.97	170.095	3342.81	183.091	14089.3	226.109	5449.11	239.117	4018.64	316.263	14106.3	318.279	26560.3	319.281	6240.69	340.263	8587.87	363.336	4076.16	439.332	24170.7	440.336	6923.25	461.316	5222.55	463.331	6664.5	465.347	41514.4	466.351
	Plasma 2	472.212	38116	13.575	26.3888	228.154	58.0665	6209.8	84.0816	5451.24	86.0976	14062.2	103.124	5333.23	106.066	4565.65	129.102	17358.6	161.107	8857.59	169.088	5099.34	170.095	3167.22	183.092	11874.1	226.109	5997.93	239.117	4005.63	316.264	10241.1	318.279	8422.39	340.264	6113.85	439.333	22321.1	440.336	5639.68	461.316	5632.64	463.332	6421.77	465.348	46276.5	466.351	15369.1	487.333
	Plasma 3	472.211	27522	13.477	26.3937	228.206	58.0674	5862.09	84.0821	6245.04	86.0978	18002.3	103.124	5878.2	106.065	4379.4	129.102	16051.2	161.107	10802.2	169.089	7081.27	183.092	19898.8	226.11	7175.57	239.118	4813.61	316.265	10180.6	318.28	5870.51	340.265	6349.35	439.334	17944.1	440.336	7227.74	461.318	8250.03	463.333	7287.63	465.349	47794.3	466.354	16391	487.334	64753.3	488.336
245	Plasma 1	376.216	40578	7.704	24.287	207.6	46.0657	1621.63	57.0343	1619.72	58.0656	1281.94	59.0502	26937.2	84.0799	2124.62	86.0964	4407.24	129.102	23582.8	130.104	1348.92	169.088	3047.07	183.089	2367.83	219.136	4239.41	270.206	3624.55	337.227	5404.68	338.227	1264.19	361.226	2995.3	373.227	3420.01	377.222	8407.35	378.225	2770.01	387.24	1201.02	409.285	46862.1	409.381	2314.44	410.287
	Plasma 2	376.216	26296	7.71	24.3678	208.452	57.0341	1225.91	59.0502	14612.5	86.096	3410.94	103.12	907.469	106.063	1167.01	129.101	12234.9	169.087	1784.49	183.089	806.45	219.137	1650.15	224.198	846.929	270.205	1391.36	337.227	3872.11	338.229	954.252	361.225	1582.99	373.227	1210.47	377.222	6190.51	378.225	1309.78	387.242	971.287	407.269	1170.16	409.284	30502.5	409.367	1686.91	410.287
	Plasma 3	376.215	29280	7.697	24.2837	207.566	59.0508	10183.1	84.0806	771.952	86.0968	3329	106.064	933.866	129.101	5337.69	169.087	2680.19	183.09	1979.8	219.136	1033.79	270.206	678.259	337.227	4563.73	361.225	1599.55	373.226	2317.85	377.222	9385.06	378.224	1579.95	387.242	1451.03	388.246	813.193	407.269	741.35	409.285	32005.3	409.367	1705.45	410.288	7694.4	411.299	4122.35	412.3
246	Plasma 1	822.546	24465	16.883	22.644	373.335	57.0715	1674.88	58.0665	2645.12	84.0811	1633.89	86.0975	4968.83	103.122	1122.12	106.065	1345.3	129.102	6420.31	169.088	5274.6	183.092	14712	184.094	1340.41	226.11	2549.29	239.118	3530.56	330.222	1549.66	333.195	2475.21	363.207	5055.13	364.209	1396.02	378.266	1309.76	391.271	1258.94	400.278	1846.66	400.781	1145.14	401.286	1788.58	435.3
	Plasma 2	822.547	29440	17.059	22.617	372.775	58.0669	2054.91	84.0805	1026.53	86.0974	5853.15	103.123	2333.47	106.065	1715.22	129.102	4162.99	169.088	4874.13	183.092	11698.8	184.094	1832.6	226.11	1659.34	239.118	3389.18	330.219	1514.81	333.196	2600.26	361.228	949.945	363.207	4405.72	400.279	1670.35	401.284	1285.79	413.288	1547.73	435.302	2466.4	435.803	1012.01	456.253	4286.96	456.753
	Plasma 3	822.547	41645	16.844	22.7376	375.273	58.0661	2048.96	84.0814	1494	86.0976	5784.69	103.123	2716.5	106.064	1475.04	129.102	4389.6	169.088	6319.87	183.092	13398.6	184.094	1604.81	226.11	3290.14	239.118	4268.05	240.233	1784.57	333.195	2462.11	361.227	1696.79	363.207	4722.04	378.267	1481.94	400.279	2079.43	401.288	2275.64	401.789	1522.55	413.287	2390.92	435.301	3729.33	435.801
247	Plasma 1	848.558	36316	15.265	23.0414	381.368	58.0649	2414.04	84.0796	1554.09	86.0955	6053.31	103.121	1313.75	106.064	2919.54	129.1	2785.38	131.058	883.269	159.089	1665.56	169.086	2401.92	176.115	1049.8	183.089	3025.99	216.147	1770.23	239.115	731.249	268.261	1474.15	329.233	1666.14	343.247	2116.64	400.278	908.854	401.284	1416.2	401.792	815.922	422.795	771.037	425.287	6164.23	425.789
	Plasma 2	848.563	26510	15.388	23.041	381.36	57.0681	1772.5	58.0635	1599.47	84.0783	1661.65	86.0936	6739.77	103.119	1408.69	106.062	2837	129.097	885.678	131.055	1496.54	159.087	1876.37	169.084	2619.14	183.087	4666.08	216.144	2361.57	268.259	6378.35	269.262	977.959	329.229	1644.72	343.245	1989.47	399.268	1078.15	400.276	1349.52	400.779	843.141	401.282	1199.53	425.285	8579.13	425.786
	Plasma 3	848.557	32539	15.205	23.1121	382.832	57.0713	2694.3	58.0662	3426.04	71.0858	1259.45	84.0811	3444.27	86.0968	12339.4	103.123	3129.36	106.065	4728.92	129.102	1422.4	131.059	1682.85	159.09	2718.6	169.087	2265.55	176.116	1330.04	183.09	1990.27	216.148	3129.11	268.263	18703.8	269.266	3331.07	329.234	3172.48	343.249	3644.56	400.278	1333.77	401.289	1809.58	425.287	6600.64	425.792
248	Plasma 1	458.866	37529	22.5	24.6331	209.935	129.1	10588.7	169.086	5544.01	183.09	18098.6	239.115	8542.12	320.293	12319.8	389.258	14136.6	390.261	3970.18	445.319	4945.02	446.327	8997.57	446.83	4016.96	447.335	8604.39	449.351	13318.3	450.353	5040.57	455.333	7230.8	455.835	5092.3	456.34	9102.29	456.843	4517.33	457.349	5870.61	464.339	17429.7	464.841	11900.5	465.346	41135.2	465.848
	Plasma 2	458.866	30262	22.507	24.6178	209.774	129.099	6355.43	169.085	6553.42	183.088	21333	226.106	6003.09	239.114	9474.25	342.275	4757.13	389.254	13466.2	445.317	6321.53	446.323	8038.16	447.332	7496.28	449.349	15219.3	450.35	4658.74	455.331	7037.23	455.831	4951.99	456.338	8534.75	456.839	4573.56	457.344	5740.89	464.335	22291.6	464.837	15130.9	465.342	39302.2	465.845	25248.6	466.346
	Plasma 3	458.864	25397	22.504	24.5853	209.433	129.1	4439.32	169.085	6796.57	183.088	16966.2	226.106	3149.65	239.113	7655.95	320.289	3008.05	389.253	10443.5	423.331	3179.12	445.315	3475.16	446.322	3305.22	447.331	5494.13	449.347	13408.7	450.35	3287.03	455.328	4657.41	455.83	3018.31	456.336	6025.75	456.837	2840.12	457.343	4734.21	464.334	13467.4	464.836	8460.09	465.341	23453	465.843
249	Plasma 1	816.555	31401	13.715	23.4114	389.266	84.0804	1379.59	86.097	2868.62	106.064	1978.41	129.102	7347.32	169.088	3576.08	183.09	4211.66	226.108	1034.59	239.117	1456.34	333.195	2072.23	337.226	2407.87	379.237	2251.75	381.252	1952.66	386.262	1894.46	387.269	1435.78	391.274	2548.31	393.271	1832.53	399.269	1803.09	400.277	1019.72	409.284	4052.74	409.785	2451.55	422.29	1107	436.308
	Plasma 2	816.557	26386	13.806	23.3991	389.01	58.0664	1051.79	86.0966	1993.58	106.065	1589.01	129.102	3858.12	169.088	2656.57	183.091	4434.57	226.108	1058.04	239.117	1049.91	333.196	1080.69	337.226	2635.06	355.275	892.885	379.238	2237.09	381.254	1881.81	386.264	1259.44	387.27	1023.02	391.274	2061.69	399.272	981.484	409.285	3684.35	409.786	1811.42	422.291	1157.53	436.309	15613.1	436.81
	Plasma 3	816.556	32142	13.668	23.4086	389.207	58.0664	1298.81	84.0812	1162.19	86.097	2978.27	106.064	1485.11	129.102	4644.59	169.088	3072.61	183.091	5470.45	226.11	1151.45	238.217	1251.63	239.118	1140.04	337.228	2112.11	379.238	3411.65	381.254	1854.26	386.267	976.377	387.272	1405.49	391.275	1494.27	399.273	1122.66	409.284	3217.93	409.787	1609.68	422.291	1135.26	436.309	18058.2	436.812
250	Plasma 1	483.392	22875	15.353	27.5223	239.873	58.0654	5765.1	84.0803	12536.7	86.0956	43220.6	103.122	14821.4	106.064	4596.2	129.099	2890.98	156.148	4160.71	159.09	7109.81	169.086	7903.61	183.09	17965.1	226.108	13177.3	239.115	4643.02	267.147	3610.55	335.171	3372.53	361.189	3388	435.309	4448.99	463.332	10892.7	464.336	3643.27	465.348	9155.53	471.406	5064.9	487.331	18637.3	488.335
	Plasma 2	483.394	27998	15.459	27.6216	240.912	58.0642	5578.52	84.0794	12810.1	86.0946	38814.5	103.121	12910.2	106.063	3696.45	129.098	3109.31	156.147	4428.6	159.088	6681.63	161.103	2820.61	169.085	4110.43	183.089	11862.7	226.107	5772.36	239.114	4049.79	423.308	3248.61	435.309	4661.32	463.33	13629.8	464.334	3743.49	465.346	7584.95	466.35	2883.62	471.404	8445.52	472.408	2970.66	487.33
	Plasma 3	483.393	38944	15.22	27.7541	242.299	58.0664	6880.25	84.0815	16325	86.0968	45142.8	103.123	25402.7	106.065	5753.31	156.149	8446.83	159.091	11964.5	169.088	10891.6	183.091	21151.4	226.11	21948.9	239.117	5484.61	254.141	5870.75	267.148	8720.42	307.181	5505.27	335.175	10386.1	435.312	7554.21	463.334	9531.44	465.348	7634.33	471.406	7001.09	487.333	89303.4	487.422	5693.8	488.336
251	Plasma 1	330.173	30228	5.31	23.9863	205.408	60.0813	1986.58	86.0959	2529.2	129.101	7548.46	140.965	6372.46	169.086	2170.14	183.089	1790.6	268.189	4720.87	269.22	4604.88	309.193	1138.97	331.179	5990.37	332.18	1131.06	354.211	7948.75	355.213	1986.3	381.252	1377.5	383.232	2153.62	389.222	8245.05	390.223	2025.06	393.253	7202.68	394.256	1468.03	410.28	59834.7	410.361	4332.08	410.408
	Plasma 2	330.173	37167	5.311	23.9794	205.335	60.0817	1494.76	86.0951	1203.18	129.101	3282.84	140.965	4025.35	169.087	1381.06	183.09	1142.22	268.19	2683.07	269.22	1433.05	309.195	1235.19	331.179	7217.16	332.181	1693.99	354.211	6466.71	355.212	1220.97	383.232	1585.84	383.265	993.307	389.222	7070.47	390.225	1762.45	393.254	4060.99	394.256	1166.34	409.247	904.156	410.28	32553.4	410.362
	Plasma 3	330.173	22198	5.318	23.9777	205.317	86.097	1514.78	129.102	1583.12	140.967	1753.8	169.088	1752.29	183.09	1419.94	185.105	736.159	268.19	787.383	331.179	4235.37	332.184	840.033	335.211	1548.26	348.203	1148.26	354.211	2102.46	355.216	797.823	381.253	838.147	383.267	677.779	389.222	9003.97	390.226	1984.32	393.255	2305.88	410.28	21862.2	410.35	1054.58	411.283	5991.14	412.286
252	Plasma 1	426.288	23646	8.848	25.1044	215.345	46.066	798.882	58.0659	1226.19	84.081	771.087	86.0966	3251.33	129.101	8055.4	169.087	1741.46	183.09	3316.77	185.106	919.422	227.117	3604.94	239.116	730.955	310.235	786.579	405.217	7235.45	406.218	1906.17	407.267	2811.17	409.286	2629.6	410.286	726.929	411.298	1286.07	421.284	824.279	423.301	803.071	425.279	2320.9	425.314	3623.87	445.285
	Plasma 2	426.29	31926	8.857	25.2205	216.565	84.0809	1466.58	86.0969	3819.01	103.123	686.741	106.065	975.222	129.101	4833.66	169.088	1475.51	183.09	3177.5	185.105	900.56	227.117	2674.38	239.117	830.381	310.238	660.308	337.229	1064.88	405.219	2199.15	407.271	2584.47	409.285	3883.21	411.265	600.313	423.299	1097.96	425.279	2263.93	425.315	2923.84	445.285	16485.3	445.371	920.613	446.288
	Plasma 3	426.287	31127	8.834	25.2343	216.71	84.0814	1476.83	86.0972	2613.8	103.123	663.236	106.063	751.87	129.102	3771.9	159.089	845.063	169.087	1845.86	183.092	2853.59	185.107	700.593	227.118	2943.61	239.119	567.668	310.234	559.82	405.216	3755.4	406.219	923.375	407.268	4137.02	408.274	1119.86	409.284	1915.01	410.289	593.027	425.281	1673.48	425.312	1491.65	445.285	11933	446.288
253	Plasma 1	476.268	41084	6.831	25.9329	223.327	86.0971	2616.42	129.102	6282.58	169.088	58306.9	169.137	2348.57	170.091	7510.7	183.092	7670.43	184.098	4291.54	195.091	6679.72	197.107	6129.22	211.086	19933.3	212.088	2539.99	241.097	53422.7	241.156	2206.84	242.1	6129.02	243.112	16085.2	244.115	2263.85	409.192	202923	409.321	4857.72	409.358	2099.74	410.195	63127.1	410.295	3131.49	411.198
	Plasma 2	476.267	16456	6.811	25.8967	222.947	58.0663	1167.23	86.0967	2098.64	129.102	3829.97	169.088	25287.8	170.092	2830.08	183.092	3536.23	184.099	2400.48	195.09	2517.18	197.107	2335.68	211.087	8886.2	212.088	1381.72	241.097	21976.1	242.101	2791.35	243.113	5706.22	409.192	102487	409.266	5600.46	409.294	2615.76	409.324	1430.05	410.195	29512.4	410.268	1226.42	411.198	2991.78	421.212
	Plasma 3	476.268	28999	6.821	25.9468	223.472	129.102	2698.75	169.088	50148.8	169.137	1762.12	170.092	5898.29	183.092	4449.12	184.099	5389.15	195.091	4216.06	197.107	4542.46	211.086	13885.6	212.09	1629.91	227.116	2016.53	241.097	42477	241.15	1797.97	242.1	7095.81	243.112	12606.7	244.114	1764.16	409.192	191038	409.29	9115.95	409.356	2774.53	410.195	56109.7	410.265	3068.8	411.199
254	Plasma 1	362.235	31525	8.196	23.5054	199.62	84.0805	2832.4	86.0963	4970.35	129.101	14060.2	169.086	6667.75	183.089	5194.02	254.208	1891.17	268.226	10115.3	270.242	6692.36	280.225	3609.8	296.139	3120.66	339.244	266141	339.359	10325.5	339.421	4881.36	339.46	3277.99	339.54	3280.77	339.654	2065.44	340.245	91468.9	340.322	6051.41	340.376	2044.2	341.249	10185.3	351.242	13626	352.245
	Plasma 2	362.236	27100	8.192	23.5557	200.152	84.0804	1872.39	86.0963	4898.18	129.101	9554.04	169.087	3250.56	183.089	2976	234.183	1564.33	244.169	1700.24	268.226	8034.59	270.243	5572.12	280.226	2502.96	324.219	3993.51	339.244	230172	339.357	7381.99	339.406	4279.53	339.457	2821.93	339.508	1763.34	339.541	1564.47	340.246	76194.2	340.312	3697.21	341.248	9094.06	345.225	2259.36	351.243
	Plasma 3	362.236	27332	8.187	23.5466	200.055	84.0809	1943.59	86.097	3716.06	129.101	4984.42	169.088	3857.68	183.09	3840.09	239.116	1259.9	268.226	1965.1	280.227	1319.55	324.219	2935.79	339.245	241434	339.355	7735.01	339.398	5114.7	339.48	2797.88	339.516	1749.29	339.571	1722.53	340.246	81309.4	340.311	4633.48	340.338	1834.76	341.25	9649.56	345.223	1507.53	351.243	14331.7	352.246
255	Plasma 1	317.247	38538	7.208	23.1134	196.466	46.0665	3283.28	58.0669	5756.9	84.0816	4852.42	86.0972	11730	106.065	2746.56	129.102	73657.4	129.16	3011.57	130.105	4194.26	167.085	9180.89	169.088	8637.53	182.153	4550.56	183.091	13303.8	204.137	2568.32	226.109	2996	226.18	4189.12	239.118	2978.3	242.175	4939.04	254.212	3000.17	318.254	6679.87	323.213	9172.16	323.714	4762.51	361.227
	Plasma 2	317.247	22841	7.211	23.1588	196.948	46.0667	3003.76	58.0665	3442.29	84.0818	4170.35	86.0971	7216.91	106.065	2847.83	129.102	43239.1	130.105	2702.26	167.085	2975.38	169.088	6038.2	182.154	3948.6	183.092	8190.69	200.163	1553.73	204.139	2438.06	206.153	2234.01	226.18	3372.01	239.117	1830.5	242.175	4384.49	254.211	2203.69	318.255	5295.81	323.213	7759.95	323.714	3674.36	361.228
	Plasma 3	317.247	22790	7.198	23.2098	197.49	58.0663	1803.84	84.0808	2181.04	86.0968	5302.33	106.065	1962.98	129.102	22097.8	167.084	8411.53	168.087	1524.13	169.088	6341.77	182.154	1838.18	183.091	9618.18	206.153	1267.12	226.179	2308.26	239.117	1898.1	242.173	3050.27	294.205	1523.63	318.253	5857.27	323.212	4806.36	323.713	1670.14	337.227	1327.44	361.227	52220.4	361.319	2689.03	362.23
256	Plasma 1	398.264	32549	16.271	21.3667	176.457	55.0556	6110.29	57.0348	1731.8	57.0714	26265.5	57.1033	1138.67	58.0722	1225.1	67.0553	2021.22	69.071	3372.77	71.0503	1788.28	71.0866	3175	74.0611	7477.25	83.086	1391.34	84.082	1280.16	86.097	3414.33	88.0762	25725.7	102.092	14137.5	116.106	2595.72	169.088	2650.35	183.09	4101.81	239.116	2525.67	256.263	9649.55	257.267	1310.37	389.256
	Plasma 2	398.264	27174	16.359	21.3698	176.49	55.0562	5563.52	57.0718	32641.7	57.1033	1378.12	67.055	1310.11	69.0714	6267.6	71.0502	1653.56	71.0871	4156.87	74.0614	12667.9	81.071	2283.7	83.0867	2213.06	86.0973	4626.76	88.0767	31685.4	89.079	1291.51	95.0862	1933.21	102.092	16234.9	116.107	4986.83	169.089	2998.37	183.091	4956.56	239.116	1722.87	256.264	13912.6	257.267	2242.41	399.272
	Plasma 3	398.265	25771	16.259	21.4229	177.049	55.0556	7488.42	57.0351	1399.23	57.0711	37731.9	57.1026	1813.67	58.0714	1319.52	67.0553	1612.9	69.071	4552.5	71.0506	1770.07	71.0863	3417.58	74.0608	9717.29	83.0859	2029.28	86.097	5205.38	88.0759	33215.8	102.091	14998.5	106.064	1785.4	116.106	4218.94	130.121	1450.65	169.086	2863.49	183.09	4684.44	239.116	2589.01	256.263	17761.6	257.266
257	Plasma 1	484.309	25689	13.427	26.6325	230.546	58.0663	5722.97	84.0811	4694.4	86.097	18091.1	103.123	7791.72	129.102	26228.7	161.106	6382.94	169.088	3826.51	183.091	8757.21	226.109	3418.24	316.263	17212.6	318.278	9011.21	340.263	3694.5	399.312	3647.57	439.332	8724.34	461.316	13185.6	462.319	3719.64	463.332	14046.1	464.336	3915.26	465.348	45549.7	466.351	15556.9	485.316	5638.38	487.332
	Plasma 2	484.31	16150	13.501	26.6075	230.285	58.0661	4079.37	84.0817	3322.69	86.0972	12946.7	103.123	4851.73	129.101	14412.1	161.106	4282.44	169.088	4001.81	183.091	8864.03	226.109	4112.64	239.117	3671.92	316.264	9781.95	318.279	3056.56	399.312	3078.88	439.332	10289.6	440.335	2938.51	461.316	12574.9	462.32	3695.52	463.332	8969.84	465.348	32110	466.352	10745.4	485.316	4436.38	487.331
	Plasma 3	484.31	37585	13.405	26.5714	229.906	58.0673	5005.81	84.0822	5759.24	86.0977	16592.4	103.123	5800.25	129.102	12248.4	161.107	3575.49	169.088	3581.88	183.092	8862.42	226.11	3327.03	239.118	3002.29	316.265	7014.22	399.314	3119.28	413.328	2395.04	439.333	4916.94	461.318	12068.3	462.32	4399.77	463.333	9204.09	464.336	3892.09	465.349	40293.2	466.353	13684.2	485.317	5387.29	487.333
258	Plasma 1	317.272	22764	17.189	22.0254	184.915	55.0557	946.657	57.0716	1995.56	58.0669	4080.44	69.0714	2042.26	81.071	1078.94	84.0821	4049.31	86.098	8872.59	103.123	1227.96	106.066	4495.86	129.102	2417.19	131.06	2502.19	146.096	1083.27	159.091	2914.49	169.089	1174.19	183.091	4651.55	216.149	4923.58	239.115	1151.06	275.186	1269.45	301.202	948.116	315.219	10524.3	316.22	2074.27	318.279
	Plasma 2	317.273	16373	17.379	21.9874	184.512	55.0556	1663.86	57.0716	1847.86	58.0672	2767.36	84.0816	1869.76	86.0974	6762.33	95.0865	731.281	103.123	1570.12	106.065	3400.02	129.103	1385.13	131.06	3844.95	146.094	905.992	159.091	2844.05	169.088	2290.12	183.091	3997.16	216.15	4904.12	226.108	813.295	239.116	978.606	259.153	892.016	301.201	965.392	315.219	7408.68	318.279	765.001	329.234
	Plasma 3	317.271	34907	17.145	21.9411	184.021	55.0556	983.044	57.0708	1404.05	58.0661	2350.35	69.0708	1549.78	81.0705	866.074	84.0816	2771.74	86.0975	8427.59	95.0855	961.73	103.123	1461.93	106.065	3573.52	131.06	2828.34	146.095	1198.03	159.091	2986.81	169.087	1506.18	183.091	3592.11	216.149	3452.43	217.153	1301.53	301.201	884.81	315.217	5788.55	316.222	1789.63	318.279	955.159	329.232
259	Plasma 1	388.252	29464	16.753	23.0977	194.847	58.0666	2618.14	86.0972	5361.83	129.102	7713.12	169.088	9538.55	170.092	1516.29	183.092	18464.9	184.095	2265.32	226.11	3269.13	239.117	4288.04	333.196	4543.75	363.208	3058.66	389.258	2364.57	390.265	2158.17	391.274	2718.67	394.281	5942.64	394.782	4002.66	400.281	2897.73	401.288	1451.26	402.295	2323.7	414.295	2484.93	414.798	2085.31	422.293
	Plasma 2	388.251	12367	16.827	22.9863	193.672	58.0667	1474.28	86.097	2737.02	129.102	5708.12	169.088	9280.57	170.093	1801.97	183.092	17169.1	184.094	2056.67	226.109	2093.22	239.117	4817.72	333.197	2946.04	363.208	4146.7	389.257	1435.67	394.278	2930.79	394.783	1787.6	400.278	2808.82	400.781	2259.53	401.285	1558.26	402.298	1592.02	414.293	2201.44	422.294	1751.29	426.296	1886.49	435.299
	Plasma 3	388.252	32003	16.715	23.1632	195.536	86.0961	2357.71	103.122	1823.78	129.102	4200.27	169.088	7605.13	183.091	16513.1	184.095	2305.72	226.109	4507.39	239.117	3947.11	333.196	4624.8	363.205	2638.6	378.265	1873.53	389.257	2699.55	390.264	2894.32	391.273	2736.12	391.776	1832.5	394.279	7640.03	394.781	4460.93	400.282	1818.22	402.297	2441.73	402.795	1598.4	414.295	1882.45	414.795
260	Plasma 1	398.266	33531	16.705	22.259	185.852	57.0718	3542.89	58.0673	4012.36	86.0975	6713.2	129.102	8727.77	169.089	10298.3	183.092	25290.2	184.096	3835.12	226.109	3598.06	239.118	5741.05	240.124	2583.27	240.232	9722.23	333.196	4760.75	339.206	1848.89	361.227	2289.01	363.207	8490.68	378.267	2703.53	400.281	4523.22	400.78	2246.33	410.293	3489.17	410.796	2409.56	422.295	2522.41	435.302
	Plasma 2	398.266	22464	16.87	22.1643	184.854	58.0666	1531.29	86.0976	4068.7	103.123	1501.51	129.102	3786.42	169.089	8423	170.09	1465.16	183.092	17294.1	184.096	2023.87	226.109	2180.36	239.117	4118.72	240.122	1447.7	333.197	3522.85	339.207	2150.41	361.228	1184.27	363.208	5333.15	364.212	1503.71	389.257	1767.72	400.278	1430.58	410.295	2786.2	410.794	1488.68	422.296	1813.32	456.253
	Plasma 3	398.264	15804	16.635	22.4522	187.886	86.0973	4438.08	129.102	6464.87	169.088	9880.84	183.091	16930.1	184.094	2720.14	226.11	5307.26	239.117	4848.11	240.124	1941.29	240.232	12566.6	333.196	4132.99	339.206	2261.02	361.227	2029.07	363.207	5226.71	378.266	3366.5	378.767	2172.61	390.267	1910.05	399.271	2580.56	400.28	4890.2	400.781	3437.06	401.285	2217.62	422.293	1742.21	456.252
261	Plasma 1	476.305	20942	11.904	26.8251	232.669	59.0504	11088.8	86.0969	4027.63	129.102	17455.2	169.088	6822.94	183.091	26779.2	184.094	3067.72	226.109	6934.37	239.117	7543.5	240.123	4609.08	281.163	4160.58	293.164	4035.74	349.19	3076.26	391.237	2739.88	429.252	2804.26	437.316	8711.25	439.332	8835.75	440.335	2694.92	444.277	2672.08	461.316	21282.7	462.319	6510.99	463.332	19181.9	464.335
	Plasma 2	476.304	19365	11.951	26.8495	232.924	59.0503	5881.54	86.0968	1984.83	129.102	6544.34	169.087	3548.04	183.091	10836.8	184.093	1199.41	226.109	3212.29	239.117	5643.53	240.122	2299.26	281.163	2533.82	293.163	2331.32	321.194	1196.43	322.31	1663.36	335.21	1695.76	349.19	2491.58	391.238	2541.75	437.317	1918.9	439.333	3287.39	461.317	13741.7	462.318	4549.88	463.332	8549	464.334
	Plasma 3	476.304	31250	11.928	26.7739	232.133	59.0504	5014.66	86.097	2859.05	129.102	4955.11	169.088	5741.01	183.092	18314	184.094	2304.72	226.109	4116.5	239.117	6627.24	240.123	3073.84	253.132	2076.95	281.164	3762.79	293.164	2222.48	321.195	2042.9	335.212	1803.91	349.191	3196.31	391.237	2843.73	437.317	3768.08	439.333	4398.5	461.317	13779.5	462.318	4464.38	463.333	12531.5	464.335
262	Plasma 1	367.283	43946	6.943	23.3636	198.026	58.0665	3895.84	86.0974	11443.7	103.124	3855.89	129.102	40128.8	169.088	8134.84	183.092	4592.18	195.101	5381.09	197.153	4345.56	206.153	9302.87	252.195	8449.81	254.211	136128	254.268	7223.3	255.215	20884.3	262.18	21015.3	270.148	4188.62	294.171	4236.38	299.269	9978.28	307.238	4049.08	309.196	4704.49	325.232	252986	325.397	9215.09	325.508
	Plasma 2	367.283	12343	6.951	23.4397	198.829	86.0974	8046.5	129.102	26217.1	169.088	3782.63	183.091	2319.98	195.101	10101.8	197.152	2996.73	206.154	10725.8	252.194	4010.72	254.211	94852.9	254.268	4099.16	255.215	13624.6	262.179	13890.1	294.17	6290.83	299.269	7080.17	307.238	3475.76	309.196	2356.48	325.23	183604	325.342	8584.35	325.391	4764.92	325.442	3380.43	325.521	2350.09	326.231
	Plasma 3	367.284	13588	6.942	23.4772	199.225	86.0971	3868.02	129.102	13851.1	169.088	2556.01	183.09	1336.93	195.1	1206.3	206.153	2538.3	252.194	1929.7	254.211	30936.2	255.214	4171.71	262.179	6841.51	281.201	1415.51	299.269	3574.93	307.238	2012.49	309.195	2628.28	325.23	132246	325.34	5868.59	325.389	3261.28	325.439	2097.97	325.502	1435.02	325.571	1248.09	325.647	1162.9	326.231
263	Plasma 1	399.273	19102	16.944	23.703	201.038	58.067	4009.88	84.0822	5383.81	86.0978	21147.5	103.124	6403.82	106.065	3315.03	129.102	1852.39	159.091	4943.13	169.088	2384.81	183.091	5052.24	216.149	1726.91	239.117	1207.04	315.217	2117.53	329.234	2373.13	333.196	1343.57	343.247	977.797	357.264	2503.23	371.279	1781.19	394.281	1191.65	400.281	4290.99	400.782	3674.95	401.286	1354.66	435.302
	Plasma 2	399.273	27201	17.111	23.7038	201.047	58.0665	3166.44	84.0817	4017.93	86.0972	18515.4	87.0997	690.164	103.123	5428.77	106.065	3572.9	129.101	1061.53	131.059	1403.76	159.091	3101.55	169.086	2275.23	183.091	4473.1	216.148	1409.5	239.117	1021.22	315.217	719.019	329.233	1929.55	333.194	1591.94	357.264	2028.64	371.279	825.558	394.281	1085.16	400.281	3473.23	400.782	3730.83	435.302
	Plasma 3	399.274	21190	16.962	23.8232	202.304	58.0669	6293.8	72.0816	1298.78	84.0819	7025.24	86.0975	30677.2	103.124	12508.7	106.065	4825.09	129.102	1832.39	145.075	1627.59	156.149	1707.17	159.092	6270.33	169.087	2298.99	176.117	2082.68	183.091	2815.18	216.149	3097.97	315.218	3699.08	329.234	4309.53	343.247	2030.05	357.264	5490.23	358.268	1360.66	371.281	3671.89	400.281	5184.75	400.781
264	Plasma 1	322.204	24801	12.808	22.121	185.816	58.0663	3368.1	84.0809	2308.3	86.0969	9147.42	103.123	2687.94	106.065	3622.77	129.102	4307.37	131.059	1004.01	159.091	2120.34	169.088	4972.86	183.091	6961.22	184.093	958.105	216.148	2248.22	239.116	2384.15	267.219	3532.47	267.72	1357.2	295.181	2437.16	309.196	16499.4	310.2	3157.12	315.217	2820.35	323.211	6028.18	324.215	1376.55	329.233
	Plasma 2	322.205	17539	12.85	22.1247	185.855	58.0664	1739.37	84.0812	1912.37	86.0973	7519.54	103.122	2488.8	106.065	2346.12	129.102	1228.34	131.06	1893	159.091	1974.08	169.087	3935.02	183.091	5189.25	216.149	2836.4	226.11	834.863	239.117	1556.05	267.219	1413.24	275.185	1081.4	295.179	1361.74	309.196	12868.3	310.2	3077.62	315.217	4046.14	323.211	4061.39	329.235	2486.31	333.195
	Plasma 3	322.204	24577	12.819	22.094	185.529	58.0667	2118.2	84.0813	1977.39	86.0977	8662.37	103.123	1349.95	106.065	2252.16	129.103	1411.36	131.06	1304.52	159.091	1428.46	169.088	3505.62	183.092	5149.69	184.095	666.707	216.149	1145.34	226.108	787.389	239.117	1584.7	275.185	868.917	295.18	1022.62	309.196	13760.6	310.2	3149.7	315.217	2312.81	323.212	4897.41	324.213	677.64	329.234
265	Plasma 1	390.267	30742	10.965	24.9853	214.699	58.0662	1542.87	59.0506	8887.73	86.0967	3488.49	87.0438	1124.04	103.123	839.879	106.065	923.854	129.102	10770.2	130.105	640.827	169.087	1207.6	183.089	1300.46	253.132	814.547	280.227	792.881	282.242	3080.97	365.258	662.397	391.274	3970.65	392.279	1302.25	409.285	2909.24	410.29	795.002	437.316	567.667	439.333	897.596	443.267	1175.9	444.268
	Plasma 2	390.266	18213	10.967	24.9655	214.491	58.0663	610.267	59.0502	5392.62	84.0807	931.364	86.0964	4039.85	87.0443	1230.06	103.121	462.012	106.064	1145.43	129.102	6700.04	159.09	500.198	169.088	821.508	183.091	845.063	253.131	915.156	280.225	603.831	282.242	1531.7	283.245	482.274	365.256	455.228	391.274	1903.79	409.285	1865.01	410.288	457.488	411.295	565.382	439.331	938.397	443.267
	Plasma 3	390.267	17556	10.966	24.8979	213.779	58.0667	483.57	59.0502	3956.75	81.0695	436.878	84.0803	1200.61	86.0967	4305.67	87.044	816.44	103.122	816.754	106.064	937.914	129.101	4025.89	169.087	1237.42	183.092	1152.44	184.093	488.153	253.13	682.88	280.226	383.195	282.242	1327.35	365.258	1152.17	391.274	2887.98	409.285	3172.32	410.288	440.697	411.3	872.862	439.332	1135.02	443.27
266	Plasma 1	303.231	25430	7.013	22.248	187.628	55.0559	2363.53	58.0668	2694.83	79.0558	5036.07	84.0819	5112.38	86.0975	11237.4	87.1004	1028.23	93.0704	4848.98	95.086	942.423	103.124	968.353	112.076	1604.13	121.101	1354.59	125.083	4281.86	129.102	13253.4	136.075	2374.55	149.096	1530.86	169.089	3953.18	178.121	2494.68	183.091	2436.81	206.154	17748.3	207.157	2699.68	262.181	3284.81	323.211
	Plasma 2	303.231	14041	7.024	22.2712	187.874	55.0558	2075.07	57.0715	956.221	58.0671	2838.78	79.0554	2541.57	81.0705	1031.69	84.0819	3256.52	86.0976	7154.05	93.0702	2747.49	103.123	837.49	121.101	953.838	125.083	2666.99	129.102	9219.33	136.075	1441.79	149.094	1062.44	169.088	3364.34	178.12	1299.72	183.091	1621.4	206.154	12649.6	207.157	1494.81	262.179	1136.69	317.214	1026.56	323.211
	Plasma 3	303.232	26846	7.012	22.3762	188.991	55.0548	1639.99	58.0665	1624.05	79.0546	2412.91	84.0814	3881.05	86.0972	8302.46	93.0698	2830.34	103.122	1561.71	106.064	1019.09	125.083	2080.52	129.102	9677.05	136.075	1151.04	169.088	4850.96	178.122	1195.3	183.09	2847.71	206.154	11445.3	207.156	1652.63	226.18	914.001	262.18	1404.82	323.211	1934.55	323.714	917.037	325.227	13329.7	326.229
267	Plasma 1	476.304	18116	11.572	26.1376	225.47	86.0974	1592.25	129.103	5740.64	169.088	3869.04	183.091	8370.91	184.095	1249.97	185.106	1447.38	226.109	3083.04	239.118	2917.1	253.133	1642.3	309.197	1765.24	333.122	1512.34	333.196	1831.07	431.271	3667.54	437.317	23962.2	438.321	7447.62	439.332	8618.09	440.335	1898.69	445.248	2563.06	459.302	2326.67	461.317	10979	462.32	3213.56	463.332
	Plasma 2	476.304	23914	11.587	26.0661	224.721	86.0965	2480.44	103.121	844.401	129.101	4364.88	169.088	1531.99	183.091	5043.23	185.106	1097.39	226.11	1500.91	239.117	1243.41	254.139	854.53	309.196	1056.33	431.269	8607.06	432.273	1676.8	437.317	28313.7	437.413	953.384	438.321	8420.38	439.332	10069.7	440.336	2971.2	445.248	1266.25	447.337	2589.88	459.3	843.181	461.317	4809.11	462.32
	Plasma 3	476.305	24086	11.564	26.0549	224.603	86.0967	2164.52	129.102	2647.06	161.106	1001.73	169.088	2125.6	183.092	4343.66	226.109	1404.61	239.118	868.96	333.124	1206.83	333.197	1199.72	431.27	6836.79	432.272	1457.79	437.317	25605.3	438.322	6559.21	439.333	12126.1	440.336	2996.47	445.25	1383.69	447.338	1653.32	459.303	868.457	461.317	5453.42	462.32	1817.7	463.332	2635.62	467.307
268	Plasma 1	375.229	32058	7.625	24.1807	206.498	46.0662	2449.12	57.0346	3194.67	58.066	3065.2	59.0503	44967.1	59.0823	1852.14	84.0814	2984.33	86.0967	7680.61	129.101	40175.6	130.104	1952.18	169.088	2045.82	183.09	1940.35	254.212	3841.41	260.141	4664.55	278.211	1781.48	284.22	1781.85	294.203	2258.85	337.227	4556.24	361.226	1836.1	377.222	1856.1	407.27	1925.39	411.301	4606.44	447.293
	Plasma 2	375.229	17320	7.625	24.1839	206.531	46.0664	1677.9	57.0343	2585.24	58.0658	1657.33	59.0501	28112.5	84.0803	1347.45	86.0962	5339.49	129.101	21820.5	130.105	984.918	169.087	1153.88	183.09	1209.42	254.209	2294.75	260.141	2151.14	270.204	1655.34	278.211	934.504	294.205	1164.98	337.226	4391.9	363.243	1090.05	377.222	1228.22	407.268	1369.12	411.301	2747	412.302	1079.49	447.292
	Plasma 3	375.229	16030	7.622	24.1153	205.807	57.0344	703.841	59.0508	11552.5	84.0812	929.011	86.0966	3535.09	106.064	997.828	129.102	6908.14	130.104	587.009	169.087	1646.57	183.09	1397.78	254.21	745.501	260.14	1887.3	320.293	506.853	337.227	4626.09	338.231	943.916	361.226	720.352	363.244	401.516	377.221	1654.85	387.241	889.922	407.269	760.875	409.284	801.291	411.301	1693.45	447.293
269	Plasma 1	320.152	24601	5.618	23.2084	197.402	58.0656	2140.93	86.0965	6011.04	129.101	24142.3	130.104	1772.1	140.966	1780	169.088	21898.7	170.091	3438.27	183.091	3758.93	211.084	1754.67	242.174	9691.58	311.211	36501.2	311.295	1942.12	312.215	9142.11	321.158	3401.46	381.253	53019.8	381.33	3235.57	382.167	8150.77	382.256	13439.4	383.267	3167.8	397.191	223282	397.292	12955.6	397.316
	Plasma 2	320.152	25318	5.617	23.2369	197.705	86.0964	2376.82	129.101	9626.39	140.965	1201.17	169.087	11831.7	170.09	1851.18	183.09	2931.39	184.097	1417.9	242.175	2799.21	311.211	16079.3	312.215	4265.73	321.158	2193.23	333.193	1109.33	381.253	39892.4	381.33	2440.89	382.164	5177.1	382.256	11383.5	383.265	3084.33	397.19	178868	397.27	12129	397.332	3212.08	397.391	1463.39	398.193
	Plasma 3	320.152	14939	5.575	23.244	197.78	86.097	1755.58	129.101	4890.33	169.088	16028.1	170.091	2005.33	183.091	3153.98	184.097	1823.09	311.212	19350.5	311.279	1440.24	311.301	1209.77	312.214	3999.25	321.156	1573.23	341.222	1671.23	381.253	19790.8	382.166	4863.51	382.257	5055.12	383.266	1731.73	397.191	182437	397.264	10475	397.295	5558.23	397.355	3034.85	397.425	1405.14	397.48
270	Plasma 1	319.226	25181	7.254	23.6199	201.793	58.0671	5754.16	84.0818	4894.95	86.0972	13071.9	106.065	3809.67	129.102	77900.1	129.141	3348.36	130.105	5011.8	165.069	3363.02	167.087	162546	167.138	15661.2	167.17	3221.61	168.089	37304.6	169.089	10237.5	182.154	5996.7	183.091	12365.2	204.137	4167.28	228.196	2882.29	242.175	6687.66	254.21	3807.58	361.228	96337	361.307	5704.47	362.231
	Plasma 2	319.227	22510	7.264	23.6657	202.279	58.0664	2179.74	84.0813	2161.61	86.0972	5196.87	106.065	3405.38	129.102	35745.6	130.104	2478.29	167.086	84974.3	167.132	5557.6	167.151	1292.28	167.169	1406.37	168.089	14139.3	169.088	4764	182.154	5200.64	183.091	5739.73	183.157	1259.76	200.163	2076.87	204.138	4659.56	242.175	6677.96	254.211	1670.16	359.21	1437.55	361.227	52888.4	361.293
	Plasma 3	319.227	16859	7.256	23.7169	202.822	84.0813	2637.77	86.097	4622.14	106.065	2896.99	129.102	28678.8	130.105	1876.27	165.07	2356.78	167.086	155312	167.138	12268.7	167.169	2391.17	168.088	29156.5	169.089	7973.33	182.154	3253.58	183.091	10441.7	204.138	2886.65	228.196	1936.36	239.116	1737.39	242.174	3856.5	361.227	84752.3	361.299	5324.33	361.324	4322.62	362.23	22527.3	363.234
271	Plasma 1	387.309	29525	7.794	23.9695	204.049	46.0652	932.945	58.0656	1637.25	59.0502	6085.38	84.0803	1576.07	86.0958	4324.63	106.063	796.72	129.101	11791.4	169.087	2185.4	183.09	2626.19	196.168	5988.14	219.135	3466.24	270.205	3528.66	270.239	1168.1	271.209	877.018	278.211	1093.21	337.227	2247.58	351.227	1000.03	361.225	1049.26	373.227	12456.1	374.229	2263.98	377.222	1632.62	409.285
	Plasma 2	387.309	23226	7.804	23.9959	204.327	58.0657	1474.81	59.0499	2551.47	84.0804	752.087	86.0957	3313.45	106.063	1377.99	129.101	6601.36	157.131	714.779	169.089	1171.1	183.089	1262.93	196.168	5164.68	219.136	894.047	266.209	602.843	270.144	470.056	270.204	3108.49	270.237	912.703	337.226	1220.69	339.241	809.531	351.23	533.711	373.227	6604.13	374.23	1539.23	377.22	1073.31	409.284
	Plasma 3	387.31	11690	7.791	23.8842	203.15	58.0663	1715.27	59.0507	1478.43	84.0787	350.543	86.0971	1383.17	106.064	1012.45	129.101	3009.66	157.13	369.119	169.086	1168.67	183.09	1581.66	185.096	277.35	196.168	1515.63	200.136	273.43	270.205	355.505	337.224	529.8	339.247	350.572	351.228	331.816	361.225	497.505	373.227	7727.84	374.232	2429.61	377.221	385.027	409.286	2117.76	410.288
272	Plasma 1	391.284	15209	9.801	24.0727	205.067	58.0666	1237.34	59.051	977.503	81.0705	1022.83	84.0818	1458.03	86.0972	4118.7	106.065	2429.57	129.102	16649.5	130.104	1219.32	161.132	1135.47	169.088	3151.58	183.091	4427.12	219.138	4251.02	234.184	994.737	282.243	4387.32	284.258	2633.06	353.26	13123.6	354.261	3375.11	365.259	38619.1	365.329	1463.6	366.262	8510.47	367.268	1308.96	389.26
	Plasma 2	391.283	27831	9.917	24.137	205.745	59.0504	2057.19	84.0809	853.372	86.0966	3749.17	95.0854	544.785	106.064	717.226	129.102	9048.88	130.104	620.716	169.087	1615.79	183.091	3122.16	219.137	5014.6	226.107	804.082	276.195	1425.05	282.244	2507.37	353.259	19823.5	354.262	4824	363.244	944.722	365.259	31903.3	365.33	1025.86	366.262	7525.18	367.267	1061.94	389.258	9222.75	390.26
	Plasma 3	391.284	19519	9.87	24.1746	206.14	58.0659	584.552	59.0504	1262	84.081	701.635	86.097	2532.87	106.064	1008.44	129.102	5914.19	169.087	1621.17	176.069	505.87	183.091	3300.91	219.137	4156.35	239.113	576.076	276.193	1118.93	282.242	1074.63	353.259	19297.6	354.262	3968.59	363.242	1652.52	365.259	39999.5	365.328	1333.86	365.356	484.979	366.262	8780.51	367.267	1495.33	389.259
273	Plasma 1	475.306	28012	13.82	26.7645	232.047	58.0665	52689.2	72.082	18063.7	84.0814	96802.4	86.0974	310544	86.1301	17232.8	87.1004	18798.5	103.123	189756	106.065	23360.5	129.102	27669.6	145.075	17375.6	156.149	38091.7	159.091	48977.6	169.088	17707.3	183.091	82632	226.109	29787.5	385.296	41223.6	391.237	62001.3	399.312	93825.4	400.315	24103.8	413.327	51822.1	461.316	125043	462.319
	Plasma 2	475.306	17882	13.954	26.7655	232.058	58.0667	50094.2	72.0824	15212.2	84.0816	82121.9	86.0978	295781	86.1307	16094.2	87.1009	16216.8	103.123	152876	106.065	22954.3	129.102	18003.4	156.149	37082.2	159.091	45301.7	169.088	23862.4	183.091	112484	226.109	33405.5	239.117	17948.7	385.296	31578	391.238	77577.2	392.24	22344.4	399.312	81027.2	400.316	20319.6	413.327	49276.8	461.316
	Plasma 3	475.305	16379	13.769	26.7669	232.073	58.067	40311.1	84.082	65902	86.0981	247204	86.1307	13699.9	87.1012	15419.4	103.124	109218	106.066	16355.5	129.102	13768.7	156.15	23952	159.092	38812.1	169.088	21592.9	183.092	107688	226.11	25940.3	239.118	15600.8	385.298	23373.4	391.239	88055.5	392.242	23773.2	399.314	64688.8	400.316	17130.7	413.329	37464.4	461.317	90340.9	462.321
274	Plasma 1	336.22	23443	9.25	23.3606	198.637	57.0715	5725.59	58.0662	841.157	71.0866	1880.22	84.0817	1070.39	86.0969	1988.49	101.059	1232.85	106.065	6067.97	129.102	8180.58	149.023	20891.3	149.068	1290.28	149.084	958.971	150.026	1465.44	169.087	3168	183.091	3302.87	239.115	878.023	246.185	902.618	254.21	943.779	337.228	2296.41	337.728	1302.47	353.258	1172.77	363.243	5003.43	364.247
	Plasma 2	336.22	19297	9.28	23.4102	199.162	57.0715	22244.9	57.1021	955.001	58.0742	1165.49	71.0869	11227.9	86.0972	2136.51	101.06	1700.01	106.065	17786.1	107.068	1203.01	121.028	1400.04	129.102	6279.88	149.023	72955.2	149.067	3287.58	149.085	1267.54	150.026	7511.59	161.132	974.258	169.087	2084.74	183.09	2567.9	219.173	1417.43	246.185	3293.15	337.227	3059.43	337.728	1149.2	353.26
	Plasma 3	336.22	16639	9.276	23.4105	199.165	57.0715	22944.5	57.102	894.364	58.0745	1079.44	71.087	11037.6	86.0967	2297.33	101.06	1393.92	103.124	868.399	106.065	17607.2	129.102	4815.82	149.023	74153.7	149.084	3271.45	149.105	1560.68	150.027	4980.68	161.131	1138.57	169.088	2590.77	183.091	2847.5	219.172	1667.69	246.185	3727.4	337.228	4516.61	353.258	1644.3	363.243	2068.68	379.239
275	Plasma 1	816.551	14168	14.752	22.4001	368.331	58.0662	2643.67	84.0819	2349.66	86.0971	9368.15	103.123	1189.07	106.064	2666.56	129.101	4097.47	131.06	1142.79	159.091	1898.14	169.088	4824.86	183.092	7912.88	184.095	1124.04	216.148	2294.09	226.109	1701.53	239.118	2757.9	275.186	1283.1	315.216	1577.88	329.233	2581.53	337.225	1455.94	361.226	1600.26	400.28	3607.14	400.782	2056.81	401.285
	Plasma 2	816.554	22332	14.85	22.3762	367.837	58.0642	2709.63	84.0791	2301.81	86.0947	9774.79	103.119	1073.18	106.063	3464.96	129.099	2469.38	131.057	1098.79	159.087	1705.04	169.085	6955.27	183.089	10586.8	184.092	1514.53	216.146	2654.97	239.114	3086.28	329.23	2156.06	337.224	1581.93	361.222	1464.85	400.275	5079.97	400.78	2160.11	401.284	3058.61	409.281	2716.24	409.782	1217.24	447.331
	Plasma 3	816.553	21686	14.671	22.4629	369.632	58.0664	3051.99	84.0814	3325.95	86.0968	9782.24	103.122	2318.4	106.065	3597.53	129.102	2673.47	131.059	2409.5	159.091	3291.18	169.088	4864.57	183.091	11451.2	216.148	3030.15	226.109	2985.01	239.116	2731.96	275.186	2540.63	315.218	2861.26	329.233	3734.4	337.228	2150.33	361.229	1833.97	400.28	6791.11	400.783	3885.59	401.288	1503.7	409.285
276	Plasma 1	379.32	25266	13.438	24.5312	210.117	58.0663	2941.8	72.0817	915.938	84.0816	5693.66	86.0967	13890.4	101.059	2191.71	103.123	5061.02	106.065	1812.03	129.102	10988.5	145.074	1045.14	159.09	2488.74	169.086	1500.42	183.09	2303.1	226.216	9243.45	227.219	1302.8	238.215	3614.55	264.231	2705.51	296.294	2082.57	329.232	1021.64	343.248	1297.94	360.301	4285.07	361.303	930.278	391.274
	Plasma 2	379.32	17458	13.458	24.5117	209.911	46.0669	498.96	58.0663	2945.44	84.081	1973.41	86.0974	8383.25	87.1	486.716	101.059	1162.49	103.122	3854.11	106.065	1795.59	129.102	6402.89	156.15	468.426	159.092	633.17	169.088	1195.51	183.09	1356.23	226.217	7119.25	227.219	720.7	238.215	2377.48	264.231	1604.34	343.246	1671.26	357.262	468.441	360.301	5332.41	361.304	1173.17	367.272
	Plasma 3	379.321	15321	13.415	24.4837	209.615	58.0663	1879.54	84.0816	2970.86	86.0977	12934.2	87.1006	847.399	101.059	530.498	103.124	3986.62	106.065	1643.78	129.103	5228.57	156.15	480.4	159.091	1712.29	169.089	1546.2	183.091	800.458	226.218	5255.92	227.221	880.189	238.217	1987.73	264.232	1848.87	296.294	1804.96	329.235	866.121	343.249	2144.98	360.302	5351.83	361.305	1130.38	391.275
277	Plasma 1	532.367	27359	11.69	28.6656	251.207	86.0968	2036.84	103.121	784.718	129.102	1729.96	169.089	1450.05	183.091	4666.79	184.093	738.557	226.11	1194.44	239.117	2097.47	240.121	1086.5	253.13	399.031	281.163	1151.85	295.178	1286.28	338.232	963.491	367.237	1539.4	461.279	631.972	467.375	411.158	491.29	5744.3	492.295	1507.72	519.359	538.361	533.374	7343.2	534.376	2907.78	535.379
	Plasma 2	532.366	14141	11.745	28.625	250.783	84.0814	644.468	86.096	1845.94	129.102	1224.67	169.087	925.124	183.091	4445.51	226.109	1457.09	239.117	2780.55	240.124	442.625	281.164	773.347	295.183	837.906	296.183	427.557	309.196	435.357	338.232	870.676	367.237	1020.21	461.278	762.317	467.372	331.334	491.291	4043.47	492.295	1056.21	519.358	768.43	533.374	3671.79	534.374	1389.92	547.354
	Plasma 3	532.366	15758	11.724	28.6029	250.552	86.0965	2928.42	103.123	969.22	129.101	942.221	169.087	1780.04	170.092	589.429	183.092	7268.24	226.108	1178.86	239.117	3189.1	240.121	756.23	295.178	1106.03	309.196	778.259	338.234	809.432	367.238	2031.92	368.24	654.133	461.282	811.656	467.374	606.025	491.291	10158.5	492.295	3227.84	519.36	1025.53	533.375	4919.24	534.378	1354.16	547.352
278	Plasma 1	395.792	15409	7.549	20.921	171.8	58.0663	5514.7	60.0821	3554.2	84.0814	4311.33	86.0969	12671.1	106.065	2607.64	129.101	12821.1	169.087	3644.89	183.091	6505.34	323.211	3155.38	369.198	15303.1	369.699	7023.27	370.199	4946.47	378.203	4996.14	378.704	3173.65	398.734	3208.36	399.181	3288.19	408.186	9107.62	408.687	4771.18	409.184	3167.65	428.72	6645.5	429.219	3714.99	429.717
	Plasma 2	395.792	24875	7.564	20.8012	170.539	58.0663	3288.4	60.0817	2706.35	84.0801	2087.07	86.0964	8710.46	106.064	1925.42	129.101	4662.79	169.086	2090.53	183.09	3875.18	323.21	1965.12	369.198	17568.1	369.699	10198.7	370.199	4893.56	378.202	5063.61	378.704	2891.06	379.201	1797.25	398.735	4604.69	399.181	2085.26	399.235	1863.76	408.187	5419.23	408.686	2936.43	409.183	1734.73	428.718
	Plasma 3	395.79	9805	7.543	20.8343	170.887	58.0663	2991.7	60.082	4193.58	84.0804	1963.66	86.0968	8293.67	106.064	2047.55	129.101	2959.41	169.087	2578.15	183.091	3694.03	323.212	1964.14	369.197	16801.7	369.699	11496.7	370.197	4809.17	378.204	5227.68	378.704	2993.98	398.735	2957.45	399.181	2923.07	399.235	3065.62	408.186	4954.38	408.686	4040.39	428.719	4153.47	429.219	2679.32	429.719
279	Plasma 1	386.266	10804	16.452	21.635	179.464	55.0558	1770.17	57.0716	8620.45	69.0707	2355.56	74.0605	2380.94	84.0811	1454.75	86.0973	5333.15	88.0758	5832.26	102.092	1967.87	129.102	4587.31	169.088	6968.62	183.091	19216.6	184.094	2366.99	226.108	1691.83	239.117	4810.55	240.122	1497.9	240.232	2048.3	256.263	3498.44	325.19	1748.75	333.195	2676.77	361.228	3344.68	366.266	1486.7	378.267
	Plasma 2	386.265	15698	16.568	21.6447	179.566	55.0555	2381.42	57.0713	6832.08	58.0663	1406.26	74.0609	1338.46	86.098	4616.21	88.0769	4924.6	102.092	2608.06	103.123	1172.41	129.102	2289.14	169.088	5237.92	183.092	13201.2	184.095	1278.96	239.118	3327.85	240.124	1580.91	240.233	2262.93	256.264	3826.62	325.19	1465.47	333.197	2997.44	361.228	2721.27	378.265	2065.62	378.769	1266.32	387.271
	Plasma 3	386.265	22331	16.427	21.7341	180.508	55.0552	2436.14	57.0713	11017.7	58.0662	1613.35	69.0706	2348.45	71.0863	1502.85	74.0604	3095.63	84.082	1977.8	86.0967	4818.37	88.0758	11189.6	102.091	4693.79	103.123	3002.7	129.101	2195.84	169.088	6229.65	183.091	16234.1	184.094	1839.21	226.109	2679.83	239.118	4477.09	256.263	8241.12	257.266	1630.91	325.19	2258.49	333.197	2112.46	361.227
280	Plasma 1	556.366	18197	9.078	27.6774	240.63	58.0664	2340.04	72.0817	595.017	84.0824	5203.29	86.0974	17445.8	103.124	8179.8	106.064	597.511	129.102	4114.76	145.074	1059	156.15	1424.28	159.091	2289.89	169.088	797.087	183.091	1373.94	348.215	858.006	441.361	7838.47	442.361	2199.12	443.363	588.855	479.328	1256.83	481.34	1549.81	485.365	585.267	557.375	5035.36	558.377	1871.02	559.391
	Plasma 2	556.365	11919	9.112	27.6918	240.78	46.0651	376	58.0662	2493.23	72.0821	615.264	84.0816	4461.28	86.0972	15067.4	87.1005	900.347	103.123	5784.94	106.064	1427.1	129.102	3328	145.073	724.022	156.148	1255.59	159.091	1103.08	169.088	434.124	183.09	748.759	441.36	8317.03	442.363	2344.59	479.327	1354.76	481.347	797.834	486.416	420	557.375	3845.12	558.374	1396.22	559.39
	Plasma 3	556.367	17893	9.089	27.7544	241.434	58.0668	1822.37	84.0821	4193.29	86.0976	19771.3	103.124	11238.1	106.064	1372.53	129.101	2015.32	145.074	927.227	156.149	2502.7	159.092	2886.03	169.088	711.223	183.092	1787.24	441.36	11018.1	442.362	3257.3	479.327	2042.92	481.341	2133.71	483.358	656.735	484.361	1132.55	485.365	1197.12	486.416	1053.67	557.373	6344.49	558.376	2271.88	559.389
281	Plasma 1	299.675	11563	13.7	21.2148	176.727	57.0712	1189.36	58.0663	2175.41	84.0814	1473.06	86.0971	6840.24	103.123	1704.14	106.065	1548.86	129.101	4852.03	169.088	7375.56	183.091	10617.6	184.094	1168.6	226.108	1347.13	239.116	2205.58	279.147	2102.27	281.163	1520.64	295.176	956.509	333.194	1027.1	339.205	959.071	349.226	2554.74	386.263	1169.33	399.272	2780.18	399.774	2143.33	400.276
	Plasma 2	299.677	18359	13.802	21.2133	176.711	58.0659	1050.04	84.0815	1804.38	86.0968	5584.32	103.124	1450.71	106.064	1384.12	129.102	2213.37	169.088	4344.78	183.092	8094.37	184.097	815.948	211.083	771.014	226.108	1357.62	239.117	2276.34	279.148	564.066	281.164	821.25	333.194	695.568	339.206	768.961	349.226	2658.67	364.254	709.916	386.26	760.132	399.27	2533.62	399.771	1501.99	400.276
	Plasma 3	299.674	15655	13.679	21.1988	176.557	55.056	759.505	58.0664	2008.49	84.0813	1629.47	86.0976	5959.6	103.123	977.79	106.064	1113.55	129.103	1232.62	169.088	5840.2	170.091	1035.67	183.092	8636.16	184.095	785.95	226.108	1178.68	227.115	944.4	239.117	1416.6	279.148	854.889	295.18	765.26	333.196	1143.75	339.207	639.386	349.228	1606.32	399.272	1839.38	399.774	1635.37	400.281
282	Plasma 1	935.607	11954	6.844	20.153	481.701	58.0672	3580.62	60.0822	2359.06	84.0817	3052.33	86.0972	8247.51	106.065	2607.21	129.102	8546.7	169.087	2208.25	169.146	1392.21	176.118	697.737	183.092	4175.83	185.096	23932.8	185.146	705.138	186.098	3820.06	190.15	1433.5	270.147	2390.66	280.227	953.482	333.195	701.145	347.211	1138.84	369.198	6647.36	369.7	3828.19	370.198	2542.08	378.203
	Plasma 2	935.608	13001	6.804	20.1555	481.777	58.0666	3661.44	60.0822	2961.01	84.0816	2338.78	86.0974	8465.37	106.065	2740.86	129.102	5619.1	169.089	3010.74	169.146	2756.47	183.091	4233.58	185.096	27742.9	185.146	823.098	186.099	2860.13	239.117	938.434	270.148	2892.51	280.228	1446.79	333.197	1092.8	347.215	1431.12	369.199	9028.26	369.698	4420.33	370.199	2803.77	378.203	1333.14	378.704
	Plasma 3	935.607	20291	6.82	20.2186	483.733	58.0666	3937.36	60.082	3155.36	84.0807	2168.62	86.0971	8698.7	103.123	992.27	106.065	2486.87	129.102	5354.43	169.087	2979.99	183.091	3547.81	185.096	13078.8	186.099	1968.4	270.147	1289.36	333.196	1329.06	369.199	9716.82	369.699	6883.36	370.197	3995.21	371.195	985.475	378.203	2514.85	378.705	958.735	398.737	2775.44	399.181	1021.77	399.235
283	Plasma 1	411.273	20805	12.752	22.9033	192.436	58.0663	1855.18	84.0814	2085.18	86.0973	5800.96	103.122	1641.84	106.065	4196.26	108.081	1636.87	129.101	1988.18	131.059	1420.78	159.09	2175.67	169.088	5162.57	183.092	7384.45	184.095	926.365	216.149	3710.67	239.116	1263.7	293.163	809.422	315.216	1095.71	329.233	4639.72	330.235	1209.39	333.195	1871.06	337.225	1765.09	343.248	5528.9	351.242
	Plasma 2	411.272	10465	12.824	22.9353	192.772	58.0659	2116	84.0811	1388.67	86.0967	6493.22	103.123	1478.91	106.065	3451.25	108.08	2770.02	131.059	2428.16	159.09	3230.47	169.088	6224.33	183.091	6343.14	184.094	857.843	216.149	3725.06	239.116	1444.38	279.148	858.36	329.234	4737.67	330.237	928.876	333.195	2394.57	337.226	1208.4	343.249	5291.59	344.253	1417.64	351.244	1726	400.276
	Plasma 3	411.272	11527	12.744	22.9069	192.474	58.0666	2585.47	84.082	2177.02	86.0973	8021.85	103.122	1092.14	106.066	3316.8	108.081	1697.03	131.06	1217.72	159.092	1983.42	169.089	5167.62	183.091	5504.52	216.149	3241.16	239.118	661.083	279.148	710.052	315.218	822.367	329.234	3500.15	330.236	651.649	333.196	1090.56	337.228	828.797	343.25	4381.02	344.252	937.184	351.242	1086.41	357.265
284	Plasma 1	337.21	12245	7.291	23.0557	195.385	58.0666	3247.73	84.0814	2047.48	86.0973	7285.6	106.065	2308.99	129.101	33075.8	130.105	2233.04	169.088	17032	170.091	2074.12	183.092	27916.8	184.095	3788.33	226.109	3136.93	239.118	16447.8	240.123	3531.62	240.195	4153.46	242.174	2078.17	253.134	5870.52	254.21	3222.05	295.18	3690.19	323.213	54146.5	323.277	2796.93	323.714	32286	324.215
	Plasma 2	337.21	15868	7.298	23.0342	195.158	86.0969	4462.08	106.065	3115.32	129.102	21760.2	169.088	15339.4	182.153	2029.26	183.092	30967.5	184.097	3464.49	204.139	2032.54	226.109	2615.29	239.118	16011.5	240.123	3992.55	240.194	3565.64	242.175	2187.53	253.134	6689.89	281.164	2208.07	295.182	2811.14	317.214	4467.93	323.213	75629.7	323.286	4781.69	323.714	36290.4	323.781	2055.89	324.216
	Plasma 3	337.21	10171	7.29	23.0898	195.747	58.066	2810.84	84.0808	2297.27	86.0967	4234.44	106.065	3492.11	129.102	15894	169.088	20253.7	170.092	2743.2	183.091	39402.7	184.096	5477.68	226.109	3288.46	239.118	21675.5	240.124	3462.9	253.133	7429.93	267.149	2468.15	281.165	3081.35	295.18	3896.5	317.212	6028.18	323.212	97453.7	323.285	6577.23	323.338	2303.12	323.714	48722	323.78
285	Plasma 1	371.242	11046	13.818	22.422	188.014	58.0664	3522.11	84.0818	3425.94	86.0974	12635.4	103.123	3293.25	106.065	3258.83	129.102	5929.31	159.091	2795.79	169.088	6559.42	183.091	10328.6	184.096	1660.24	216.149	2526.06	239.118	3229.3	315.218	2489.46	329.233	3433.76	333.196	2762.07	379.237	1714.5	390.268	1690.52	399.272	2492.95	400.28	5291.06	400.781	2649.15	401.284	2702.39	409.285
	Plasma 2	371.241	7316	13.925	22.3961	187.741	58.0668	3783.98	84.0812	2075.21	86.0974	9558.16	103.123	2575.92	106.066	3149.21	129.102	3207.5	131.059	1632.85	159.092	2993.03	169.088	7046.15	183.092	8788.66	216.149	2153.91	226.11	1963.76	239.117	2817.64	315.218	2705.17	329.232	4507.98	333.196	2182.3	379.238	3622.47	400.28	4091.23	400.782	3017.82	401.285	2842.32	409.283	2781.13	443.297
	Plasma 3	371.24	11672	13.767	22.3492	187.245	58.0671	4458.07	84.0822	3047.95	86.0977	15528.4	103.124	2940.56	106.065	3225.36	129.102	2421	131.061	2439.71	159.091	2643.12	169.089	4230.62	183.092	9197.74	216.15	3464.98	239.117	2162.03	275.186	2075.76	281.165	1587.87	315.219	3549.82	329.234	4559.98	333.197	2468.13	379.239	4146.43	387.271	2156.65	400.28	4286.1	400.782	2248.92	401.286
[truncated: 7 more columns]
